# Supplementary material for: M6A-modified circRBM33 promotes prostate cancer progression via PDHA1-mediated mitochondrial respiration regulation and presents a potential target for ARSI therapy
Source: Int J Biol Sci. 2023 Mar 5;19(5):1543–63. doi: 10.7150/ijbs.77133 (PMC10086746; doi:10.7150/ijbs.77133)
Supplement: Supplementary file 2 — Supplementary table 1. [file ijbsv19p1543s2.xlsx]

## Sheet: PRIMERS
Primers	Forward(5'-3')	Reverse(5'-3')
GAPDH	GTCAGTGGTGGACCTGACCT	TGACAAAGTGGTCGTTGAGG
GAPDH(divergent)	TGCCATGTAGACCCCTTGAA	GTCCACCACCCTGTTGCT
U6	GCTTCGGCAGCACATATACTAAAAT	CGCTTCACGAATTTGCGTGTCAT
circRBM33	GAATTGTATACTCAAGAGTACC	CTGGTCAAAGTCATCATTGTA
linearRBM33	AAGAAAGGGAGCGACAGCAT	CTCTCTCTCCTCTGGTCCCC
HK2	TGTACCTGGGTGAGATTGTCC	CTCTCAAGCCCTAAGTGTTGC
PFKP	ATGAGAGCTGCAGTGAAAACTAC	CTCCTTGAGTTTTGCAGTGATCC
PKM1/2	CGTCTGAACTTCTCTCATGGAAC	TATCCAGCGTGATTTTGAGAGTG
LDHA	GGTGATCAAACTCAAAGGCTACA	TCTGAGATTCCATTCTGTCCCAA
G6PD	GGGCTATTTCGATGAATTTGGGA	CTCTGAGATGCATTTCAACACCT
TKT	TACAAAGGGTATCTGCTTCATCC	CGCGGATGTTGATCTTTTCTTTC
PDHA1	TTCTCAGAAGCCGGCAAGC	ACTCCATTCGGCGTACAGTC
AR-V7	CCATCTTGTCGTCTTCGGAAATGTTA	TTTGAATGAGGCAAGTCAGCCTTTCT

## Sheet: siRNA
	sense(5'-3')	antisense(5'-3')
si-NC	UUCUCCGAACGUGUCACGUTT	ACGUGACACGUUCGGAGAATT
si-FMR1-1	CCAGAAGACUUACGGCAAATT	UUUGCCGUAAGUCUUCUGGTT
si-FMR1-2	GCUAGAAGCUUUCUCGAAUTT	AUUCGAGAAAGCUUCUAGCTT

## Sheet: Probe
FISH
circRBM33	5'-cy3-CUGGUCAAAGUCAUCAUUGUAAAUUCAUCUAAAG
ChIRP
circRBM33	5'-biotin-CUGGUCAAAGUCAUCAUUGUAAAUUCAUCUAAAG
NC	UUGUACUACACAAAAGUACUC
