# Supplementary material for: M6A-modified circRBM33 promotes prostate cancer progression via PDHA1-mediated mitochondrial respiration regulation and presents a potential target for ARSI therapy
Source: Int J Biol Sci. 2023 Mar 5;19(5):1543–63. doi: 10.7150/ijbs.77133 (PMC10086746; doi:10.7150/ijbs.77133)
Supplement: Supplementary file 3 — Supplementary table 2. [file ijbsv19p1543s3.xlsx]

## Sheet: CircRNA_with_FPKM>0.5
ENST_ID	chromosomal_position	FPKM
ENST00000383052.5	chrY:2821949-2829687	2.92735
ENST00000338981.7	chrY:14832521-14851563	0.557729
ENST00000360160.8	chrY:15021270-15024974	1.03069
ENST00000407724.7	chrY:21749095-21749393	2.64572
ENST00000380861.8	chrX:10031484-10066619	0.721083
ENST00000467590.1	chrX:13684435-13698717	0.572517
ENST00000357277.7	chrX:17047648-17121902	1.07894
ENST00000357277.7	chrX:17121840-17157084	3.25559
ENST00000357277.7	chrX:17151946-17157084	0.584516
ENST00000379687.7	chrX:19983161-19988416	0.698889
ENST00000379188.7	chrX:24190831-24197887	1.16818
ENST00000322213.8	chrX:53430497-53430825	0.658026
ENST00000612484.4	chrX:53641494-53642796	1.14994
ENST00000338154.10	chrX:54013510-54014377	0.828437
ENST00000614414.4	chrX:79544404-79565732	1.37713
ENST00000373275.4	chrX:79962925-79975155	0.694415
ENST00000373173.6	chrX:84322132-84329397	0.602645
ENST00000262843.10	chrX:107083899-107097934	1.47628
ENST00000370752.4	chrX:134679347-134690225	0.685848
ENST00000625883.1	chrX:139865340-139866825	3.63016
ENST00000382758.5	chr13:21305979-21306260	1.26934
ENST00000382141.4	chr13:24796956-24798720	0.651334
ENST00000536792.5	chr13:26974589-26975761	0.881339
ENST00000503791.5	chr13:28748408-28752072	0.614532
ENST00000503791.5	chr13:28830428-28835595	0.926363
ENST00000357505.10	chr13:33091993-33101669	11.2376
ENST00000505213.5	chr13:33109905-33111164	1.20647
ENST00000379310.7	chr13:42439871-42442613	0.662562
ENST00000349995.9	chr13:46090277-46093229	0.547397
ENST00000349995.9	chr13:46090277-46099186	0.723037
ENST00000311191.10	chr13:47297355-47308133	0.545849
ENST00000492622.6	chr13:49741379-49749677	0.694694
ENST00000354234.8	chr13:50025688-50042096	0.646106
ENST00000196169.7	chr13:61013821-61034674	0.571188
ENST00000196169.7	chr13:61013821-61041513	2.61384
ENST00000618773.4	chr13:76134888-76143643	1.01361
ENST00000418532.5	chr13:78293666-78327493	0.510111
ENST00000376887.8	chr13:95686858-95705438	0.968791
ENST00000376887.8	chr13:95686858-95715113	0.875484
ENST00000376887.8	chr13:95686858-95735544	0.648031
ENST00000376887.8	chr13:95768175-95818621	0.604059
ENST00000376887.8	chr13:95768175-95822882	2.0586
ENST00000376887.8	chr13:95768175-95840796	6.78922
ENST00000376887.8	chr13:95813442-95818621	1.32059
ENST00000376887.8	chr13:95813442-95822882	4.346
ENST00000376887.8	chr13:95813442-95840796	8.66661
ENST00000376887.8	chr13:95822785-95840796	0.679233
ENST00000376887.8	chr13:95829960-95840796	1.03937
ENST00000602402.5	chr13:96409897-96416207	2.3481
ENST00000376747.7	chr13:96636057-96651561	1.12053
ENST00000403766.7	chr13:99890680-99896878	0.585306
ENST00000376279.7	chr13:100909848-100925600	1.39583
ENST00000376279.7	chr13:100953713-100962162	0.504331
ENST00000376279.7	chr13:100953713-101020828	0.608035
ENST00000261965.7	chr13:113170753-113181798	0.596512
ENST00000543086.7	chr12:1136913-1137738	0.606189
ENST00000228799.6	chr12:2929251-2930958	0.691398
ENST00000261349.8	chr12:12397195-12397589	1.25522
ENST00000538425.5	chr12:19615443-19626289	0.733748
ENST00000343028.8	chr12:27149674-27152609	0.575634
ENST00000081029.7	chr12:27867712-27877119	2.091
ENST00000545336.5	chr12:28378727-28412375	0.989966
ENST00000545336.5	chr12:28408513-28460682	0.654497
ENST00000535520.5	chr12:28458581-28460682	1.13142
ENST00000548411.5	chr12:32480394-32481489	0.94756
ENST00000534526.6	chr12:32751430-32764217	1.73054
ENST00000534526.6	chr12:32760890-32764217	0.553833
ENST00000546726.5	chr12:42604156-42604482	1.64691
ENST00000369367.7	chr12:46319924-46322642	1.99749
ENST00000398637.9	chr12:46622935-46637097	1.18702
ENST00000293618.12	chr12:50821544-50835426	0.920807
ENST00000262051.11	chr12:51402258-51404549	0.611473
ENST00000435070.6	chr12:69644908-69656342	1.3186
ENST00000299300.10	chr12:69983264-69985939	1.02976
ENST00000299300.10	chr12:69983264-69987393	0.900451
ENST00000247833.11	chr12:70193988-70195501	18.8008
ENST00000551915.5	chr12:83250788-83251359	0.859864
ENST00000337179.9	chr12:93788384-93789309	0.634523
ENST00000343958.8	chr12:95602618-95605043	2.36699
ENST00000261211.7	chr12:96717725-96728643	0.517972
ENST00000538559.6	chr12:97886238-97954825	17.7606
ENST00000547776.6	chr12:100166699-100175875	0.96512
ENST00000549687.5	chr12:100676720-100691953	0.974853
ENST00000550385.1	chr12:102107867-102110590	0.513713
ENST00000261401.7	chr12:109046047-109048186	6.0632
ENST00000389153.8	chr12:111947352-111948386	0.581569
ENST00000389153.8	chr12:111990083-111993723	1.8966
ENST00000389153.8	chr12:111991961-111993723	1.98435
ENST00000281928.7	chr12:116534473-116549317	0.802785
ENST00000419821.6	chr12:118619175-118619412	0.515286
ENST00000300648.6	chr12:120592773-120593523	1.56941
ENST00000325954.8	chr12:120995084-120995485	0.870052
ENST00000353487.6	chr12:121220457-121222396	3.46667
ENST00000392474.6	chr12:121706440-121708748	0.583736
ENST00000302528.11	chr12:122825299-122826244	1.1928
ENST00000376874.8	chr12:123983090-123984083	1.10828
ENST00000262225.7	chr12:124071293-124074996	1.11992
ENST00000266771.9	chr12:129299319-129299615	0.882711
ENST00000324932.11	chr11:3752620-3774638	0.544869
ENST00000278174.9	chr11:13435076-13443385	0.845702
ENST00000282096.8	chr11:14793482-14810788	1.38646
ENST00000396253.7	chr11:18312988-18314523	1.55867
ENST00000336930.10	chr11:24927536-25004839	2.47086
ENST00000399302.6	chr11:32948702-32956981	1.04198
ENST00000525975.5	chr11:33307958-33309057	25.6393
ENST00000341394.8	chr11:34093272-34098189	0.987456
ENST00000341394.8	chr11:34111725-34113603	0.71878
ENST00000448838.7	chr11:34978930-34999729	1.32414
ENST00000524419.5	chr11:36248634-36248980	5.62833
ENST00000323180.10	chr11:46098304-46113774	3.10326
ENST00000278426.7	chr11:57258696-57259335	1.35849
ENST00000278826.10	chr11:61133516-61135470	2.50977
ENST00000544025.5	chr11:61205096-61205585	0.789989
ENST00000253925.11	chr11:70200406-70202360	0.524624
ENST00000423696.6	chr11:70505932-70507783	0.853084
ENST00000311172.11	chr11:72695132-72700142	0.688612
ENST00000336083.7	chr11:73418464-73429763	1.47825
ENST00000310653.10	chr11:73418464-73431944	1.60225
ENST00000299563.4	chr11:74500670-74528759	0.780107
ENST00000525428.5	chr11:77330650-77336863	2.34834
ENST00000525428.5	chr11:77330650-77340944	0.780264
ENST00000525428.5	chr11:77336007-77336863	2.14568
ENST00000308488.10	chr11:77394754-77404656	1.35397
ENST00000308488.10	chr11:77409531-77413540	0.626529
ENST00000529689.5	chr11:82984689-82989872	0.572608
ENST00000532317.5	chr11:85685750-85695016	0.610164
ENST00000532317.5	chr11:85685750-85742653	0.542661
ENST00000526033.5	chr11:85701292-85742653	0.51121
ENST00000532317.5	chr11:85707868-85714494	2.00586
ENST00000532317.5	chr11:85707868-85742653	3.18759
ENST00000532317.5	chr11:85718584-85742653	1.24511
ENST00000532317.5	chr11:85722072-85742653	1.13581
ENST00000532317.5	chr11:85733409-85742653	0.849877
ENST00000340353.11	chr11:86778735-86802437	1.03178
ENST00000409404.6	chr11:92085261-92088570	5.17229
ENST00000433060.2	chr11:94528176-94533477	0.611832
ENST00000524717.5	chr11:95825055-95826681	0.959469
ENST00000282251.9	chr11:107260799-107289013	0.510979
ENST00000393094.6	chr11:107916996-107925682	0.901408
ENST00000278612.8	chr11:108046972-108047817	0.582372
ENST00000527805.5	chr11:108137897-108138069	0.631757
ENST00000264021.7	chr11:118422500-118430579	0.621075
ENST00000620157.4	chr11:118656760-118657227	0.846432
ENST00000356641.7	chr11:120343758-120348235	0.885967
ENST00000356641.7	chr11:120345268-120348235	1.63433
ENST00000529397.5	chr11:120916382-120930794	3.01964
ENST00000310343.13	chr11:128993340-128994789	0.675402
ENST00000310343.13	chr11:128993340-129034322	0.724362
ENST00000445008.6	chr11:130130750-130131824	3.92751
ENST00000397962.7	chr10:225933-267296	0.638719
ENST00000380191.8	chr10:5827104-5842668	0.712228
ENST00000380191.8	chr10:5836847-5842668	1.4564
ENST00000361972.8	chr10:7285519-7327916	1.44144
ENST00000361972.8	chr10:7318853-7327916	2.50503
ENST00000356708.11	chr10:7839009-7844817	6.51184
ENST00000356352.6	chr10:12039670-12056183	0.549141
ENST00000477891.1	chr10:15858833-15889942	2.23404
ENST00000477891.1	chr10:15875628-15889942	1.48748
ENST00000377524.7	chr10:17746429-17747740	0.958935
ENST00000611151.4	chr10:27821435-27822923	0.670458
ENST00000375664.8	chr10:28872327-28884970	0.742232
ENST00000375400.7	chr10:29801663-29820217	0.753612
ENST00000375245.8	chr10:32197099-32199491	6.29812
ENST00000476558.5	chr10:32740519-32762951	1.47007
ENST00000545260.5	chr10:34558584-34573173	1.77782
ENST00000374466.3	chr10:43650344-43671480	0.541328
ENST00000395611.7	chr10:49609654-49618211	1.17586
ENST00000429490.5	chr10:52193235-52226692	0.724539
ENST00000429490.5	chr10:52193235-52350007	2.04491
ENST00000429490.5	chr10:52220432-52350007	0.718311
ENST00000466493.5	chr10:70152894-70154208	0.574377
ENST00000551118.6	chr10:70227879-70229920	0.521564
ENST00000609923.5	chr10:70246900-70253327	0.871537
ENST00000609923.5	chr10:70246900-70266475	0.576916
ENST00000609923.5	chr10:70252888-70253327	1.02615
ENST00000373644.4	chr10:70404454-70406762	2.09599
ENST00000354185.8	chr10:70719561-70720005	0.756187
ENST00000338820.7	chr10:74100546-74100928	0.653775
ENST00000372088.6	chr10:86177526-86185649	1.09714
ENST00000372088.6	chr10:86198267-86237420	1.49516
ENST00000265986.10	chr10:94291504-94297307	0.513198
ENST00000358334.9	chr10:95140975-95148911	0.547752
ENST00000371142.8	chr10:98303832-98325183	0.513563
ENST00000371142.8	chr10:98303832-98336586	0.917791
ENST00000238961.8	chr10:102683731-102685776	2.96904
ENST00000331272.7	chr10:103427642-103436193	2.45392
ENST00000331272.7	chr10:103432671-103436193	0.529179
ENST00000361464.7	chr10:103552595-103570071	1.39798
ENST00000605788.5	chr10:103916775-103917971	0.756574
ENST00000369797.7	chr10:105197771-105198565	1.29708
ENST00000335753.8	chr10:105767934-105778666	1.68643
ENST00000361804.4	chr10:112356155-112358048	0.998228
ENST00000393104.6	chr10:112645010-112650428	0.525287
ENST00000369452.8	chr10:112723882-112745523	2.88848
ENST00000616894.1	chr10:116879948-116889297	1.33308
ENST00000355044.7	chr10:116879948-116931050	0.540766
ENST00000369061.8	chr10:123298105-123325218	0.594329
ENST00000494792.1	chr10:126370175-126370948	0.93863
ENST00000280333.9	chr10:128768965-128788867	1.11181
ENST00000280333.9	chr10:128768965-128798571	1.60926
ENST00000280333.9	chr10:128768965-128926028	2.8684
ENST00000280333.9	chr10:128768965-129055693	0.655904
ENST00000571058.5	chr17:1746096-1756483	0.525435
ENST00000396981.6	chr17:4186092-4200109	1.14072
ENST00000353533.9	chr17:11958205-11999011	0.733362
ENST00000353533.9	chr17:11958205-12016677	1.01089
ENST00000353533.9	chr17:11984672-11999011	0.536102
ENST00000353533.9	chr17:11984672-12016677	0.501424
ENST00000225737.10	chr17:19861326-19861884	0.811414
ENST00000395527.8	chr17:20107645-20109225	2.68328
ENST00000332830.8	chr17:27248705-27254081	0.556953
ENST00000322652.9	chr17:30267304-30300250	0.727955
ENST00000619387.4	chr17:35310185-35311207	0.524337
ENST00000617649.4	chr17:35640167-35646430	0.522707
ENST00000579146.5	chr17:37840849-37842272	1.05345
ENST00000584601.5	chr17:37864573-37866734	1.2233
ENST00000393829.6	chr17:40650941-40653322	0.591662
ENST00000393829.6	chr17:40652724-40653322	0.838636
ENST00000430334.7	chr17:43552465-43553092	0.75219
ENST00000574590.5	chr17:44248220-44249598	0.661357
ENST00000331493.6	chr17:45479497-45492285	1.29164
ENST00000530173.5	chr17:45695715-45696530	1.40009
ENST00000581298.5	chr17:46189392-46190763	0.751372
ENST00000508237.5	chr17:47388673-47389404	2.70903
ENST00000508237.5	chr17:47388673-47390207	1.27693
ENST00000225298.11	chr17:49340634-49346265	1.59669
ENST00000575882.5	chr17:53016284-53024673	0.675364
ENST00000376352.6	chr17:53108528-53124515	0.672314
ENST00000284061.7	chr17:54926056-54933986	0.700552
ENST00000312655.8	chr17:57430575-57430887	2.22692
ENST00000262291.8	chr17:57808781-57816308	2.70952
ENST00000262291.8	chr17:57808781-57851246	0.511828
ENST00000617492.4	chr17:59999085-60002460	0.581294
ENST00000397786.6	chr17:60061531-60062451	0.657319
ENST00000397786.6	chr17:60111147-60112969	0.613019
ENST00000321892.8	chr17:65941524-65944422	0.951788
ENST00000321892.8	chr17:65941524-65972074	6.60733
ENST00000446526.7	chr17:74308950-74309972	0.543596
ENST00000427177.5	chr17:75398140-75398785	0.967105
ENST00000578419.5	chr17:77073511-77073946	0.738417
ENST00000374877.7	chr17:78022381-78024082	0.797001
ENST00000473637.6	chr17:80521229-80526077	1.07485
ENST00000564445.5	chr16:1859238-1859834	0.995848
ENST00000262367.9	chr16:3900297-3901010	0.772261
ENST00000262366.7	chr16:4382215-4383520	1.73388
ENST00000283429.10	chr16:4516153-4519466	1.04763
ENST00000344836.8	chr16:9009110-9011013	0.859262
ENST00000409790.5	chr16:11114049-11154879	0.610791
ENST00000409790.5	chr16:11114049-11220003	0.67037
ENST00000571133.5	chr16:11940357-11941663	0.783447
ENST00000563679.5	chr16:15091609-15092262	1.37806
ENST00000399410.7	chr16:16218645-16219768	1.2159
ENST00000389467.3	chr16:18852886-18856973	1.17185
ENST00000541464.5	chr16:19474601-19475346	0.606546
ENST00000438132.7	chr16:19627435-19628130	0.928138
ENST00000438132.7	chr16:19627435-19659204	0.549003
ENST00000519031.5	chr16:20636744-20638638	1.39503
ENST00000286096.8	chr16:27224905-27226329	1.05436
ENST00000563915.5	chr16:29845053-29845387	1.00502
ENST00000262518.8	chr16:30740286-30740893	1.82576
ENST00000566037.6	chr16:47531309-47549512	3.60887
ENST00000566044.5	chr16:47531309-47581459	0.777291
ENST00000566044.5	chr16:47531309-47644831	0.560885
ENST00000285737.8	chr16:48311248-48337216	0.614433
ENST00000285737.8	chr16:48381417-48382201	0.77665
ENST00000262384.3	chr16:48587449-48596355	0.553111
ENST00000447540.5	chr16:53189837-53191453	0.97422
ENST00000447540.5	chr16:53288349-53308214	0.817346
ENST00000471389.5	chr16:53907697-53922863	2.28398
ENST00000264010.8	chr16:67644726-67646024	0.614376
ENST00000553077.5	chr16:68155889-68157024	2.66762
ENST00000553077.5	chr16:68155889-68160513	4.68839
ENST00000336278.8	chr16:69317950-69318147	1.01143
ENST00000254942.7	chr16:69404385-69406258	1.53855
ENST00000426654.6	chr16:69729038-69729282	0.963912
ENST00000288078.10	chr16:70497071-70497677	0.592607
ENST00000268489.9	chr16:72984367-72994093	0.565589
ENST00000205061.9	chr16:74493579-74497377	0.509785
ENST00000570137.6	chr16:80718434-80719026	5.86785
ENST00000253458.11	chr16:85667519-85667738	4.79788
ENST00000286122.11	chr16:88061088-88071617	0.802146
ENST00000614096.4	chr15:25650607-25657118	9.91983
ENST00000346128.10	chr15:30053341-30065560	1.08486
ENST00000454486.4	chr15:32819013-32825569	0.593709
ENST00000563576.1	chr15:41961025-41962156	4.1652
ENST00000563576.1	chr15:41988272-41991357	1.8143
ENST00000448392.5	chr15:42553155-42560230	2.29362
ENST00000267890.10	chr15:43120125-43132631	1.12907
ENST00000299957.10	chr15:44624185-44630515	0.983132
ENST00000261866.11	chr15:44907560-44912601	0.556364
ENST00000327171.7	chr15:49528047-49584734	1.2536
ENST00000559883.5	chr15:49528047-49531564	1.71899
ENST00000380877.7	chr15:50592985-50593565	0.69328
ENST00000308580.11	chr15:52161413-52194233	0.605071
ENST00000352903.6	chr15:56680669-56687032	0.511446
ENST00000281282.5	chr15:57730182-57734676	1.41983
ENST00000281282.5	chr15:57730182-57754090	0.906561
ENST00000281282.5	chr15:57743697-57754090	0.951972
ENST00000281282.5	chr15:57753877-57754090	0.779676
ENST00000537372.5	chr15:58284902-58306479	0.597269
ENST00000380516.6	chr15:59204761-59205895	1.47518
ENST00000380516.6	chr15:59204761-59209198	4.6434
ENST00000249837.7	chr15:62299506-62306191	2.14013
ENST00000540797.5	chr15:63824845-63855207	1.00532
ENST00000443617.6	chr15:63988322-64008672	1.31359
ENST00000204566.6	chr15:65266939-65275931	1.16976
ENST00000300107.7	chr15:65471271-65472542	0.821498
ENST00000261880.9	chr15:67524151-67529158	0.967439
ENST00000356056.9	chr15:72338064-72338975	0.591294
ENST00000322347.10	chr15:75219106-75221573	0.513677
ENST00000267938.8	chr15:76152218-76165909	1.42368
ENST00000557943.5	chr15:76566752-76588078	0.715336
ENST00000557943.5	chr15:76580186-76585041	0.544676
ENST00000261749.10	chr15:80390757-80415142	0.893235
ENST00000613266.4	chr15:80412669-80415142	3.94966
ENST00000559729.5	chr15:85223943-85234875	0.839417
ENST00000310298.8	chr15:85657103-85658718	1.08589
ENST00000310298.8	chr15:85657103-85664245	1.2941
ENST00000569411.5	chr15:89656955-89659752	3.74485
ENST00000352732.9	chr15:89656955-89698765	0.921294
ENST00000268182.9	chr15:90982563-90986710	0.626629
ENST00000630790.1	chr15:93467550-93472321	0.744851
ENST00000456504.5	chr15:94899365-94945248	2.4773
ENST00000268035.10	chr15:99250790-99251336	1.18984
ENST00000560783.1	chr15:101104896-101105470	1.68975
ENST00000336053.10	chr14:21698477-21702388	1.65451
ENST00000298717.8	chr14:21971315-21972024	4.35656
ENST00000359890.7	chr14:23375403-23380612	1.5944
ENST00000359890.7	chr14:23378691-23380612	6.56568
ENST00000324366.12	chr14:23395341-23396869	0.840875
ENST00000458591.6	chr14:31139461-31144271	0.702353
ENST00000458591.6	chr14:31185129-31204064	0.580741
ENST00000216361.8	chr14:31346777-31349940	0.893252
ENST00000355683.9	chr14:31404368-31425448	0.707507
ENST00000611816.4	chr14:31596990-31602881	0.885281
ENST00000611816.4	chr14:31596990-31641328	0.52022
ENST00000358716.8	chr14:35261980-35331528	0.817509
ENST00000358716.8	chr14:35331249-35331528	0.840629
ENST00000396294.6	chr14:37754522-37838829	0.523393
ENST00000533625.5	chr14:38149355-38170731	1.00354
ENST00000533625.5	chr14:38206864-38208360	0.622525
ENST00000553443.5	chr14:38218143-38222440	0.976897
ENST00000553443.5	chr14:38218143-38266152	0.625208
ENST00000553443.5	chr14:38256672-38266152	0.790193
ENST00000533625.5	chr14:38343664-38437793	0.688764
ENST00000216832.8	chr14:39648294-39648666	1.99313
ENST00000553728.1	chr14:39746137-39748741	0.942004
ENST00000298310.9	chr14:50292584-50298079	1.06892
ENST00000216373.9	chr14:50616725-50616948	1.74877
ENST00000281741.8	chr14:52977957-53011089	0.843466
ENST00000281741.8	chr14:53003436-53011089	1.21127
ENST00000554335.5	chr14:55168779-55169298	0.891911
ENST00000438792.6	chr14:56078736-56086030	0.61328
ENST00000360689.9	chr14:66028054-66028484	1.27764
ENST00000315266.9	chr14:67431907-67525503	0.630393
ENST00000261681.8	chr14:67736417-67770316	0.728499
ENST00000381346.8	chr14:68151731-68157138	0.712126
ENST00000556408.5	chr14:71880664-71996087	0.541652
ENST00000557356.5	chr14:73614502-73614802	0.858089
ENST00000238616.9	chr14:75576387-75577074	1.19261
ENST00000554375.5	chr14:76633005-76647192	0.601265
ENST00000554375.5	chr14:76633005-76662315	0.500801
ENST00000556061.5	chr14:80963811-80997230	0.51651
ENST00000045347.11	chr14:88883054-88904247	0.576049
ENST00000554922.5	chr14:89192884-89221015	0.710916
ENST00000554684.5	chr14:91947919-91952074	1.39633
ENST00000554684.5	chr14:91947919-91957146	0.634994
ENST00000334746.9	chr14:93760203-93762503	0.655828
ENST00000216639.7	chr14:97299803-97327072	0.773357
ENST00000331768.9	chr14:99924615-99932150	7.34079
ENST00000360184.8	chr14:102506572-102507010	3.55514
ENST00000335263.9	chr14:102661274-102676199	0.677123
ENST00000202556.13	chr14:104245081-104263855	0.850496
ENST00000335312.7	chr19:3660963-3661999	0.745416
ENST00000611640.4	chr19:5047486-5082515	1.76347
ENST00000252542.8	chr19:5604593-5604947	2.6601
ENST00000348943.7	chr19:8520288-8528570	2.80516
ENST00000586659.5	chr19:11289020-11289396	0.502618
ENST00000222120.7	chr19:11446122-11446459	0.575075
ENST00000588025.5	chr19:13039155-13039661	3.18334
ENST00000397661.6	chr19:13135834-13136366	1.29995
ENST00000595618.5	chr19:17212469-17213367	0.756845
ENST00000598188.5	chr19:17387303-17387718	1.72069
ENST00000597960.7	chr19:18648410-18649246	1.60003
ENST00000597960.7	chr19:18650180-18650530	5.20895
ENST00000599916.5	chr19:22157530-22171711	1.03542
ENST00000360605.8	chr19:30476129-30477324	2.08483
ENST00000170564.6	chr19:33604672-33605325	0.517778
ENST00000607361.5	chr19:34921480-34925873	0.909539
ENST00000246548.8	chr19:34921480-34929671	1.0495
ENST00000246548.8	chr19:34922765-34929671	0.656221
ENST00000222345.10	chr19:38631823-38633350	0.989222
ENST00000291842.9	chr19:41089303-41089623	1.25565
ENST00000263370.2	chr19:41242890-41243674	1.47898
ENST00000301178.8	chr19:41754418-41754725	0.791349
ENST00000587566.5	chr19:45766370-45766625	1.63222
ENST00000262891.8	chr19:45781180-45781873	0.669732
ENST00000221922.10	chr19:47767859-47768203	1.88456
ENST00000328771.8	chr19:47865732-47865950	0.502632
ENST00000222122.9	chr19:49136700-49136912	0.692896
ENST00000485702.5	chr19:52364156-52380630	2.78297
ENST00000412216.5	chr19:52364156-52384130	1.42756
ENST00000412216.5	chr19:52380534-52384130	0.733578
ENST00000596831.1	chr19:57967020-57967550	2.84127
ENST00000582707.5	chr18:196636-204692	0.516842
ENST00000580170.5	chr18:8076452-8088849	0.910865
ENST00000262126.8	chr18:9182379-9221997	8.23025
ENST00000262126.8	chr18:9195548-9221997	1.11048
ENST00000019317.8	chr18:9524591-9525849	3.58959
ENST00000400555.7	chr18:9583114-9595100	1.29618
ENST00000400556.7	chr18:9583114-9595151	1.09357
ENST00000506447.5	chr18:12999419-13019205	1.85821
ENST00000506447.5	chr18:12999419-13030607	1.62422
ENST00000584446.5	chr18:18945987-18983955	0.504062
ENST00000578646.5	chr18:19345732-19359646	2.71101
ENST00000578646.5	chr18:19345732-19399607	0.827406
ENST00000304621.10	chr18:21644103-21649235	0.966967
ENST00000304621.10	chr18:21644103-21663045	1.75176
ENST00000283351.8	chr18:29412046-29419420	0.503259
ENST00000261593.7	chr18:29691716-29693823	1.08462
ENST00000590898.5	chr18:33606862-33613800	0.846932
ENST00000262039.8	chr18:39607406-39629569	0.964373
ENST00000426838.8	chr18:42281139-42281797	0.724682
ENST00000426838.8	chr18:42281139-42449248	0.597377
ENST00000282030.5	chr18:42529845-42533305	2.21128
ENST00000262160.10	chr18:45391429-45423180	0.827504
ENST00000269445.10	chr18:46858233-46906128	0.983551
ENST00000579534.5	chr18:51797729-51800460	0.730577
ENST00000579534.5	chr18:51797729-51810383	0.841795
ENST00000579534.5	chr18:51804072-51813781	1.5572
ENST00000357574.7	chr18:54423813-54426184	0.721717
ENST00000357574.7	chr18:54426095-54448887	0.577911
ENST00000356462.10	chr18:55833019-55919286	3.31473
ENST00000348428.7	chr18:56363597-56367823	1.15768
ENST00000336078.8	chr18:56585502-56587865	1.08518
ENST00000336078.8	chr18:56601664-56621031	3.96718
ENST00000269499.9	chr18:60206913-60217693	0.871952
ENST00000320610.13	chr18:74561481-74563895	1.14073
ENST00000586366.5	chr18:76856475-76914555	0.561466
ENST00000354336.7	chr22:21288066-21288532	1.70585
ENST00000215832.10	chr22:22160138-22162135	0.600723
ENST00000437398.5	chr22:24698162-24709434	0.792314
ENST00000437398.5	chr22:24698162-24765288	0.650474
ENST00000324198.10	chr22:26059596-26070495	0.859472
ENST00000612946.4	chr22:28692185-28693840	0.555999
ENST00000266087.11	chr22:32874967-32875262	2.32234
ENST00000323205.10	chr22:38208893-38209616	0.824301
ENST00000396821.7	chr22:38890634-38897285	1.0767
ENST00000357137.8	chr22:41277773-41278181	0.607548
ENST00000263253.8	chr22:41521867-41536261	0.720317
ENST00000352645.4	chr22:41738532-41739580	0.813333
ENST00000255784.5	chr22:42204878-42206295	1.03462
ENST00000252934.9	chr22:46085591-46098727	0.518773
ENST00000252934.9	chr22:46085591-46114373	0.622988
ENST00000252934.9	chr22:46085591-46136418	0.571424
ENST00000381061.8	chr22:46096161-46136418	1.65747
ENST00000381061.8	chr22:46125304-46136418	2.71214
ENST00000359139.7	chr22:50810448-50832564	1.41432
ENST00000380393.7	chr20:2928627-2945848	0.81319
ENST00000380393.7	chr20:2944917-2945848	2.33071
ENST00000334534.9	chr20:10536878-10541468	0.640541
ENST00000377191.4	chr20:21346058-21349228	0.545859
ENST00000375712.3	chr20:30904020-30904677	0.631759
ENST00000542461.5	chr20:30954186-30956926	4.91871
ENST00000342704.10	chr20:32207322-32211102	2.70952
ENST00000463004.5	chr20:34300940-34313077	1.144
ENST00000463004.5	chr20:34302106-34313077	5.10325
ENST00000463004.5	chr20:34304661-34313077	1.2673
ENST00000463004.5	chr20:34309661-34313077	0.948312
ENST00000463004.5	chr20:34317233-34320057	2.45382
ENST00000373433.8	chr20:36685933-36694658	0.840034
ENST00000361337.2	chr20:39721111-39729993	1.29826
ENST00000373233.7	chr20:40161688-40179999	1.21603
ENST00000371917.4	chr20:47570092-47580435	0.570781
ENST00000338821.5	chr20:50290691-50307358	0.917142
ENST00000475243.5	chr20:57014000-57016139	3.7802
ENST00000370873.8	chr20:60714130-60716000	1.06421
ENST00000245663.8	chr20:62407030-62422143	0.575743
ENST00000318948.6	chr21:16386664-16415895	1.86184
ENST00000285679.10	chr21:17135209-17138460	2.49712
ENST00000286800.7	chr21:30693541-30702014	3.38916
ENST00000286800.7	chr21:30698379-30702014	0.783155
ENST00000290219.10	chr21:34804483-34805178	0.837744
ENST00000399151.3	chr21:37619814-37620866	7.53351
ENST00000399151.3	chr21:37619814-37623582	0.563497
ENST00000338785.7	chr21:38792600-38845182	0.796881
ENST00000333229.6	chr21:40578033-40584633	1.91925
ENST00000333229.6	chr21:40578033-40601362	0.669275
ENST00000333229.6	chr21:40600425-40601362	0.694977
ENST00000330333.10	chr21:42598192-42629253	0.650123
ENST00000332149.9	chr21:42860320-42861520	1.42465
ENST00000332149.9	chr21:42861433-42866505	0.752828
ENST00000462214.5	chr21:46548316-46554747	0.594878
ENST00000404826.6	chr7:3658711-3681737	1.17556
ENST00000425013.6	chr7:5680784-5692141	0.60929
ENST00000325974.8	chr7:5963017-5963593	0.748435
ENST00000402384.7	chr7:8257934-8275635	1.01374
ENST00000407010.6	chr7:16255690-16317851	0.744858
ENST00000407010.6	chr7:16298014-16317851	1.3322
ENST00000428135.7	chr7:17908029-17915413	0.971577
ENST00000461159.6	chr7:18705835-18706099	0.613844
ENST00000344041.10	chr7:22347957-22357656	0.609566
ENST00000432176.6	chr7:22999874-23030758	0.617416
ENST00000258742.5	chr7:23224688-23226765	0.589274
ENST00000307471.7	chr7:23650789-23651172	2.23515
ENST00000396475.6	chr7:24659670-24708279	1.74281
ENST00000222644.9	chr7:24663284-24690331	1.24758
ENST00000222644.9	chr7:24663284-24708279	2.63643
ENST00000222644.9	chr7:24663284-24720139	0.660143
ENST00000265395.6	chr7:27668989-27672064	0.670085
ENST00000265395.6	chr7:27668989-27689252	0.781417
ENST00000543117.5	chr7:27824781-27825108	0.578773
ENST00000434399.5	chr7:30590251-30601744	1.58183
ENST00000242067.10	chr7:33185853-33217203	0.820405
ENST00000242067.10	chr7:33397466-33427756	0.894044
ENST00000396081.5	chr7:35707043-35712888	0.909573
ENST00000181839.8	chr7:40027197-40041630	1.75913
ENST00000415076.6	chr7:43679047-43680248	0.870724
ENST00000446692.5	chr7:56049902-56051561	0.716385
ENST00000450043.2	chr7:65592690-65599361	1.26123
ENST00000304842.5	chr7:65705311-65751696	1.13258
ENST00000246868.6	chr7:66458203-66459328	0.531608
ENST00000265758.6	chr7:73100965-73101425	0.70407
ENST00000248594.10	chr7:77214859-77230123	0.883739
ENST00000265361.7	chr7:80418621-80440017	2.00947
ENST00000412441.5	chr7:87593948-87607727	0.740184
ENST00000380050.7	chr7:90376995-90419967	0.697482
ENST00000394507.5	chr7:91842508-91855996	0.540954
ENST00000265742.7	chr7:91924202-91957214	2.03246
ENST00000297293.5	chr7:97820039-97823884	1.19063
ENST00000297293.5	chr7:97820925-97823884	0.603722
ENST00000324306.10	chr7:99621041-99621930	14.2382
ENST00000360620.7	chr7:100410368-100410830	1.56939
ENST00000360264.7	chr7:101870646-101870949	1.31169
ENST00000379305.7	chr7:102665509-102669865	0.507995
ENST00000297431.8	chr7:103777227-103805730	0.634009
ENST00000297431.8	chr7:103828698-103844682	0.705429
ENST00000311117.7	chr7:104678572-104681470	0.605715
ENST00000311117.7	chr7:104702610-104722244	0.569936
ENST00000311117.7	chr7:104714065-104717880	0.750519
ENST00000311117.7	chr7:104714065-104719410	0.783828
ENST00000417368.6	chr7:121753171-121773795	0.695402
ENST00000393313.5	chr7:127013395-127017383	0.698767
ENST00000265388.9	chr7:128655032-128658211	2.84881
ENST00000249373.7	chr7:128845043-128846428	1.18227
ENST00000335420.9	chr7:129760588-129762042	1.14885
ENST00000421797.6	chr7:131060182-131084192	4.29256
ENST00000421797.6	chr7:131071878-131084192	1.23869
ENST00000421797.6	chr7:131113791-131130662	0.644661
ENST00000406875.7	chr7:139415730-139416814	2.56857
ENST00000477571.5	chr7:140055467-140058585	1.18959
ENST00000482954.5	chr7:140402665-140404763	0.588595
ENST00000288602.10	chr7:140476711-140508795	0.522999
ENST00000355413.8	chr7:141336759-141349133	0.891105
ENST00000262189.10	chr7:152007050-152012423	1.5879
ENST00000287912.7	chr7:155457868-155473602	0.876268
ENST00000287912.7	chr7:155465560-155473602	4.15657
ENST00000353442.9	chr7:156549086-156619438	0.616806
ENST00000353442.9	chr7:156619298-156629579	1.78687
ENST00000251527.9	chr7:158552176-158557544	5.89503
ENST00000251527.9	chr7:158580694-158591763	1.88296
ENST00000259808.8	chr6:3076997-3078169	0.641503
ENST00000328908.9	chr6:4891946-4892613	5.67241
ENST00000324331.10	chr6:5404774-5431405	0.611734
ENST00000379933.7	chr6:7176887-7189555	1.629
ENST00000379933.7	chr6:7181356-7189555	0.700142
ENST00000379568.3	chr6:10703637-10705077	0.996407
ENST00000397350.6	chr6:13579682-13584457	1.18918
ENST00000011619.5	chr6:13632601-13644961	1.57086
ENST00000011619.5	chr6:13639794-13644961	0.814935
ENST00000244769.8	chr6:16326624-16328701	2.54342
ENST00000606851.5	chr6:22020567-22020771	0.514966
ENST00000293604.10	chr6:30618770-30619243	1.77952
ENST00000372903.6	chr6:42559888-42562042	0.67999
ENST00000304611.12	chr6:42941740-42942776	0.929483
ENST00000296861.2	chr6:47251673-47254331	1.77761
ENST00000359314.5	chr6:47575662-47580272	0.566036
ENST00000498744.5	chr6:52935854-52941341	0.819326
ENST00000468148.5	chr6:57058639-57075243	2.11719
ENST00000615550.4	chr6:57372287-57398317	1.70674
ENST00000418814.6	chr6:71136141-71162274	1.28097
ENST00000522211.5	chr6:73005639-73043538	35.9168
ENST00000370010.6	chr6:76331247-76344527	0.704901
ENST00000370010.6	chr6:76344422-76373234	0.861051
ENST00000370010.6	chr6:76344422-76380436	0.576827
ENST00000370010.6	chr6:76344422-76388643	0.69733
ENST00000370010.6	chr6:76368977-76388643	0.537483
ENST00000370010.6	chr6:76412360-76412788	2.00143
ENST00000370010.6	chr6:76412360-76421132	1.05875
ENST00000275034.4	chr6:79752559-79770535	0.804426
ENST00000306270.11	chr6:82920530-82922510	1.07599
ENST00000306270.11	chr6:82923943-82924546	0.787208
ENST00000369577.7	chr6:87925620-87928449	2.48147
ENST00000633556.1	chr6:106967005-106969328	0.608576
ENST00000317357.9	chr6:107824860-107827631	1.31245
ENST00000343882.10	chr6:108984657-108986092	0.552918
ENST00000610605.4	chr6:111208707-111210186	0.58425
ENST00000610605.4	chr6:111208707-111211559	3.72624
ENST00000368847.4	chr6:111583459-111585149	0.517325
ENST00000413340.5	chr6:117010482-117013555	2.94225
ENST00000368564.5	chr6:117010482-117026323	0.604739
ENST00000368564.5	chr6:117019866-117026323	0.964312
ENST00000431975.6	chr6:131466424-131490413	0.574379
ENST00000617204.4	chr6:136709530-136710655	1.00262
ENST00000359015.4	chr6:136990420-137019820	0.594155
ENST00000359015.4	chr6:137015277-137019820	1.67592
ENST00000359015.4	chr6:137015277-137041727	0.513177
ENST00000251691.4	chr6:138528178-138531178	0.567652
ENST00000251691.4	chr6:138655106-138656325	0.65909
ENST00000450536.6	chr6:139264649-139265759	4.31554
ENST00000367545.7	chr6:144772505-144780490	0.580259
ENST00000367545.7	chr6:144808683-144814592	2.21831
ENST00000367545.7	chr6:144858717-144860579	2.42476
ENST00000367545.7	chr6:144858717-144864006	1.2626
ENST00000367545.7	chr6:145103057-145124283	1.94324
ENST00000367505.6	chr6:146209155-146216113	0.694616
ENST00000367178.7	chr6:155095122-155116273	1.05201
ENST00000367090.3	chr6:159001971-159010814	1.03027
ENST00000367090.3	chr6:159004985-159010814	0.667528
ENST00000367055.8	chr6:160103505-160109274	0.516455
ENST00000356956.5	chr6:160467529-160469575	0.674881
ENST00000275300.2	chr6:160819010-160831878	1.16051
ENST00000366919.6	chr6:161455290-161471011	1.41903
ENST00000366919.6	chr6:161469647-161471011	0.640615
ENST00000361758.8	chr6:163876310-163899928	0.728076
ENST00000366806.6	chr6:168271062-168290006	0.6618
ENST00000449913.6	chr5:10415599-10417516	1.47857
ENST00000265104.4	chr5:13911494-13931353	0.514266
ENST00000284268.6	chr5:14741935-14758707	1.09757
ENST00000274203.13	chr5:16779653-16783578	0.764098
ENST00000508260.5	chr5:21491429-21497305	1.05042
ENST00000265070.6	chr5:32135677-32143986	3.7104
ENST00000335606.10	chr5:33998745-34006004	4.09579
ENST00000282516.12	chr5:36953719-36976504	2.28346
ENST00000263409.8	chr5:38523520-38530768	6.28509
ENST00000503790.6	chr5:50045984-50059076	0.682968
ENST00000307259.8	chr5:54763696-54771278	0.592935
ENST00000264775.9	chr5:54763696-54786942	0.969266
ENST00000509667.5	chr5:54771126-54786942	1.62428
ENST00000399503.3	chr5:56160560-56161804	1.89435
ENST00000424459.7	chr5:56542126-56546968	2.16425
ENST00000340635.10	chr5:58476420-58511794	1.13943
ENST00000252744.5	chr5:60768507-60768864	0.587284
ENST00000381070.7	chr5:64084777-64100213	0.529064
ENST00000535264.5	chr5:64863339-64868113	0.937052
ENST00000284037.9	chr5:65284462-65290692	2.26094
ENST00000284037.9	chr5:65349233-65350779	1.81999
ENST00000396496.6	chr5:68590619-68607031	0.753911
ENST00000358731.8	chr5:70798425-70808255	1.12359
ENST00000629193.2	chr5:70888752-70900295	1.54158
ENST00000337273.9	chr5:72157634-72161556	1.38171
ENST00000430046.6	chr5:72285253-72286691	0.542409
ENST00000430046.6	chr5:72354259-72373320	0.867038
ENST00000430046.6	chr5:72370568-72373320	4.64886
ENST00000296805.7	chr5:74041502-74046492	0.705107
ENST00000312916.11	chr5:76342171-76344097	0.713615
ENST00000296679.8	chr5:76745584-76760634	0.658108
ENST00000334082.10	chr5:78734832-78752841	1.30764
ENST00000265081.6	chr5:80071512-80088663	1.019
ENST00000607797.5	chr5:92889466-92899169	0.598966
ENST00000379982.7	chr5:95091099-95099324	10.5824
ENST00000512248.5	chr5:102432244-102433485	0.771019
ENST00000261483.4	chr5:109049220-109051965	0.79267
ENST00000261483.4	chr5:109049220-109065214	1.09822
ENST00000512097.7	chr5:113740134-113740553	2.66225
ENST00000539542.5	chr5:118576113-118580271	0.6861
ENST00000345990.8	chr5:122881110-122893258	7.66651
ENST00000345990.8	chr5:122881110-122911657	0.976603
ENST00000504926.5	chr5:124036706-124036962	1.07679
ENST00000262461.6	chr5:127474288-127488497	0.952216
ENST00000265343.9	chr5:132227855-132228810	1.48497
ENST00000265343.9	chr5:132262812-132270633	0.550559
ENST00000297156.3	chr5:134076752-134079742	1.09798
ENST00000545279.5	chr5:135483520-135489852	0.695302
ENST00000033079.7	chr5:137320945-137324004	9.82808
ENST00000265192.8	chr5:138699447-138700432	1.83099
ENST00000511725.5	chr5:138979956-138994551	0.554933
ENST00000511725.5	chr5:138994170-138994551	0.509609
ENST00000360839.2	chr5:139819703-139828890	0.716781
ENST00000274498.8	chr5:142416760-142437312	0.688827
ENST00000506502.2	chr5:145634505-145638156	0.628946
ENST00000394123.7	chr5:151169883-151170623	0.627713
ENST00000351797.8	chr5:153409048-153414527	0.975662
ENST00000351797.8	chr5:153413350-153414527	3.6135
ENST00000231572.7	chr5:167915606-167921655	7.72214
ENST00000231572.7	chr5:167915606-167924353	1.56173
ENST00000616486.1	chr5:170610198-170632616	1.63862
ENST00000393784.7	chr5:172359438-172362313	0.599662
ENST00000377227.8	chr5:176370335-176385155	2.58385
ENST00000354179.8	chr5:176636636-176639196	0.809927
ENST00000514747.5	chr5:176963358-176966148	1.52657
ENST00000504734.5	chr5:179132679-179137066	0.70048
ENST00000452135.6	chr5:179688683-179707608	1.44097
ENST00000382952.7	chr4:1219147-1235307	0.56827
ENST00000355072.9	chr4:3088665-3109150	1.48671
ENST00000334304.9	chr4:22403053-22404422	0.635638
ENST00000303965.8	chr4:36230203-36231267	0.544881
ENST00000314117.8	chr4:37633006-37640126	1.49627
ENST00000508802.5	chr4:38091552-38104778	1.58598
ENST00000349703.6	chr4:39328182-39329376	0.504652
ENST00000261427.9	chr4:39739039-39776553	1.29903
ENST00000261427.9	chr4:39739039-39779430	0.844005
ENST00000303538.12	chr4:39915230-39927553	1.65833
ENST00000381668.9	chr4:42505466-42546003	0.827203
ENST00000264313.10	chr4:48371865-48385801	3.39993
ENST00000358350.8	chr4:48686689-48712715	0.629226
ENST00000509376.5	chr4:52729602-52744020	0.731911
ENST00000509376.5	chr4:52729602-52758017	1.75424
ENST00000509376.5	chr4:52729602-52765544	0.670651
ENST00000337488.10	chr4:54280781-54294350	1.25951
ENST00000381334.9	chr4:56277780-56284152	4.30907
ENST00000264485.9	chr4:72102292-72121116	1.81362
ENST00000264485.9	chr4:72352664-72363409	0.500167
ENST00000358602.8	chr4:73950965-73958017	2.50652
ENST00000358602.8	chr4:73956383-73958017	3.21448
ENST00000429519.5	chr4:75040222-75091111	0.923409
ENST00000514213.6	chr4:76711302-76711950	0.570956
ENST00000264883.7	chr4:77045801-77065626	0.500407
ENST00000507257.5	chr4:77055327-77065626	1.4372
ENST00000507257.5	chr4:77065301-77065626	0.702623
ENST00000504123.5	chr4:78694234-78697546	0.644711
ENST00000348405.8	chr4:83793096-83796975	0.783377
ENST00000348405.8	chr4:83799882-83803093	1.37759
ENST00000427191.6	chr4:87614739-87622954	0.509664
ENST00000427191.6	chr4:87685745-87689129	2.03825
ENST00000427191.6	chr4:87693930-87696805	1.05919
ENST00000395146.8	chr4:87967317-87968746	1.91249
ENST00000273963.9	chr4:88116475-88116842	3.36614
ENST00000505073.5	chr4:91229394-91234198	0.674283
ENST00000515059.5	chr4:95796981-95917285	1.93119
ENST00000394854.7	chr4:101982243-102020879	1.73572
ENST00000394854.7	chr4:102001688-102020879	0.890144
ENST00000424970.6	chr4:103225473-103236987	0.835126
ENST00000514430.5	chr4:103635594-103647840	0.768266
ENST00000513237.5	chr4:106155053-106158508	1.97804
ENST00000341695.9	chr4:106345352-106377902	1.6527
ENST00000341695.9	chr4:106367539-106377902	0.744228
ENST00000265174.4	chr4:108603170-108622441	0.579356
ENST00000354960.7	chr4:120517677-120528452	0.71071
ENST00000264808.7	chr4:121675707-121732604	1.41301
ENST00000335251.10	chr4:128590190-128609022	0.587827
ENST00000296468.7	chr4:128842678-128861152	1.12351
ENST00000326639.10	chr4:128995614-128999117	1.43153
ENST00000326639.10	chr4:128995614-129003460	0.762273
ENST00000281142.9	chr4:129913321-129925031	3.49875
ENST00000511184.5	chr4:140037802-140060651	1.14569
ENST00000394235.6	chr4:140046317-140060651	1.57059
ENST00000394235.6	chr4:140058783-140060651	0.642608
ENST00000509479.6	chr4:140810510-140812121	1.78767
ENST00000283131.3	chr4:144464661-144465125	20.0433
ENST00000455611.6	chr4:146080654-146092872	0.507314
ENST00000508784.5	chr4:146744573-146770713	1.49417
ENST00000508784.5	chr4:146767107-146770713	1.074
ENST00000336498.7	chr4:148778703-148803083	3.0342
ENST00000336498.7	chr4:148860975-148876525	2.37806
ENST00000336498.7	chr4:148860975-148887990	0.644581
ENST00000510413.5	chr4:151656409-151729550	1.41695
ENST00000510413.5	chr4:151682934-151729550	0.771966
ENST00000510413.5	chr4:151719232-151738409	1.02862
ENST00000603548.5	chr4:153332454-153333681	7.67281
ENST00000506455.5	chr4:156617907-156625145	0.969536
ENST00000506455.5	chr4:156617907-156643344	2.07924
ENST00000314970.10	chr4:185580493-185599548	0.509253
ENST00000618785.4	chr4:186168447-186188309	0.613704
ENST00000441802.6	chr4:187627716-187630999	4.50909
ENST00000251607.10	chr3:3178943-3186394	0.595767
ENST00000424814.5	chr3:3197902-3215945	0.627476
ENST00000470751.5	chr3:3819408-3830758	3.1099
ENST00000256496.7	chr3:5215701-5216099	1.77919
ENST00000443029.5	chr3:15452751-15457449	0.536673
ENST00000453168.5	chr3:31617887-31621588	1.45226
ENST00000468888.6	chr3:33725850-33738425	0.765648
ENST00000454177.5	chr3:43341245-43345284	0.680044
ENST00000431180.5	chr3:47079155-47108608	0.709554
ENST00000445387.5	chr3:47139444-47147610	1.07959
ENST00000428413.5	chr3:47466974-47470160	0.984317
ENST00000254480.9	chr3:47651555-47719801	1.10016
ENST00000442092.5	chr3:50102463-50103935	1.02754
ENST00000620464.4	chr3:52446826-52448603	0.526775
ENST00000233027.9	chr3:52771601-52775515	0.728334
ENST00000422222.5	chr3:56600621-56601081	0.868152
ENST00000394672.7	chr3:56626997-56628056	2.74424
ENST00000459993.5	chr3:56661064-56662642	1.0369
ENST00000493960.6	chr3:56694758-56707753	0.903406
ENST00000288266.7	chr3:57276883-57282379	1.64065
ENST00000474112.5	chr3:63898263-63898901	1.10358
ENST00000354883.10	chr3:66286967-66313803	0.637276
ENST00000354883.10	chr3:66293626-66313803	0.669236
ENST00000493112.5	chr3:67546221-67559327	0.782394
ENST00000318789.8	chr3:71037144-71102924	0.793613
ENST00000318789.8	chr3:71064699-71102924	1.89627
ENST00000318789.8	chr3:71090478-71102924	4.87287
ENST00000394222.7	chr3:93714717-93722752	0.51734
ENST00000312938.4	chr3:101389973-101391057	0.962765
ENST00000415149.6	chr3:107429298-107435696	1.26336
ENST00000415149.6	chr3:107429298-107451870	0.910418
ENST00000485303.5	chr3:110830876-110845182	0.51942
ENST00000493615.5	chr3:110830876-110866331	0.68602
ENST00000393923.7	chr3:111632165-111639266	1.05494
ENST00000495514.5	chr3:112968568-112969680	0.559638
ENST00000295872.8	chr3:113207791-113225452	0.642466
ENST00000462705.5	chr3:114069120-114070725	3.42053
ENST00000494664.5	chr3:119219541-119222868	1.89731
ENST00000494664.5	chr3:119219541-119232566	0.930211
ENST00000494664.5	chr3:119219541-119236162	0.837393
ENST00000494664.5	chr3:119222378-119236162	0.649499
ENST00000360647.8	chr3:125032151-125050082	1.53518
ENST00000622381.4	chr3:125567072-125567290	0.675784
ENST00000254730.10	chr3:127980970-127983624	0.610275
ENST00000505924.5	chr3:129599151-129599402	2.2292
ENST00000505330.5	chr3:130649259-130660543	0.669994
ENST00000460933.5	chr3:133894452-133914026	0.671495
ENST00000460933.5	chr3:133907680-133914026	2.10399
ENST00000264982.7	chr3:138289159-138290198	3.80722
ENST00000264982.7	chr3:138289159-138291774	3.5706
ENST00000484888.5	chr3:138289159-138291826	1.30473
ENST00000489671.5	chr3:141811902-141820683	0.809463
ENST00000264951.8	chr3:142144063-142145683	0.534101
ENST00000282903.9	chr3:145838898-145842016	0.868454
ENST00000392894.7	chr3:149563797-149589941	0.504065
ENST00000392894.7	chr3:149563797-149639014	4.70296
ENST00000392894.7	chr3:149613259-149639014	0.698538
ENST00000392845.7	chr3:155547476-155551830	1.05979
ENST00000392845.7	chr3:155551256-155560408	0.51179
ENST00000480820.5	chr3:157839891-157841780	2.37726
ENST00000337002.8	chr3:169694733-169706147	1.35822
ENST00000495893.6	chr3:169831147-169840532	0.827927
ENST00000495893.6	chr3:169854206-169867032	4.66745
ENST00000495893.6	chr3:169854206-169896726	0.557329
ENST00000495893.6	chr3:169863210-169867032	5.43982
ENST00000259119.8	chr3:170077486-170079217	2.43961
ENST00000421757.5	chr3:171830241-171851336	0.646802
ENST00000415807.6	chr3:171965322-171969331	5.33443
ENST00000415807.6	chr3:171969049-172028671	0.653424
ENST00000454872.5	chr3:175165016-175189546	1.94156
ENST00000323116.9	chr3:182602540-182605501	0.520283
ENST00000265594.8	chr3:182788786-182789145	0.527801
ENST00000242810.10	chr3:183361267-183369064	1.08674
ENST00000242810.10	chr3:183361267-183390272	1.19385
ENST00000296257.9	chr3:185316199-185331196	0.524002
ENST00000326793.10	chr3:195101737-195112876	0.757438
ENST00000600527.5	chr3:195415403-195416309	0.974106
ENST00000296328.8	chr3:196118683-196129890	2.7244
ENST00000327134.7	chr3:196533449-196534785	0.521276
ENST00000438796.6	chr3:197541778-197547301	1.1894
ENST00000438796.6	chr3:197557640-197566268	0.545186
ENST00000438796.6	chr3:197592293-197593090	0.504617
ENST00000438796.6	chr3:197592293-197602646	1.50516
ENST00000496383.5	chr2:8910799-8917022	0.763409
ENST00000305997.7	chr2:9048750-9098771	2.98951
ENST00000305997.7	chr2:9083315-9098771	1.90113
ENST00000462696.1	chr2:9083315-9114564	0.697604
ENST00000281513.9	chr2:15601324-15618413	0.543425
ENST00000238789.9	chr2:24046127-24046439	0.636353
ENST00000446425.2	chr2:24181170-24207701	0.833648
ENST00000613899.4	chr2:24357988-24369956	3.58016
ENST00000448743.5	chr2:26486247-26500028	0.729202
ENST00000358506.6	chr2:29006772-29011675	0.65347
ENST00000466477.5	chr2:30748452-30756180	0.806029
ENST00000491680.6	chr2:30775358-30791042	0.520272
ENST00000295065.9	chr2:32142994-32157204	0.606317
ENST00000421745.6	chr2:32602655-32620661	0.595986
ENST00000280527.6	chr2:36623756-36669878	0.654069
ENST00000379066.5	chr2:37543379-37544322	0.851923
ENST00000630542.2	chr2:38349126-38358756	0.603714
ENST00000263881.7	chr2:39559057-39564722	0.658785
ENST00000263881.7	chr2:39564060-39564722	1.7432
ENST00000406785.6	chr2:40655612-40657444	10.3517
ENST00000263736.4	chr2:45773870-45789895	0.92274
ENST00000458030.3	chr2:54278094-54284497	0.541663
ENST00000394609.6	chr2:55209650-55214834	1.19666
ENST00000403295.7	chr2:58425728-58459247	2.15175
ENST00000403295.7	chr2:58449076-58459247	3.74436
ENST00000453186.5	chr2:61343113-61345251	1.44182
ENST00000401558.6	chr2:61749745-61753656	2.23423
ENST00000401558.6	chr2:61749745-61761038	4.57032
ENST00000405015.7	chr2:63206322-63223901	0.913249
ENST00000394417.6	chr2:64083439-64085070	0.606153
ENST00000303795.8	chr2:68717321-68772444	1.47385
ENST00000264447.8	chr2:71653589-71654544	0.577281
ENST00000272427.10	chr2:72692288-72707879	0.615027
ENST00000272427.10	chr2:72945231-72960247	8.42113
ENST00000484298.5	chr2:73659325-73682422	0.578251
ENST00000409013.7	chr2:85595808-85598685	0.573185
ENST00000422537.6	chr2:99786012-99787892	1.85095
ENST00000393445.7	chr2:100078957-100081447	0.711509
ENST00000409236.6	chr2:100623093-100625394	0.537543
ENST00000424632.5	chr2:101898320-101911643	0.560777
ENST00000283148.11	chr2:106761645-106782539	0.505884
ENST00000283195.10	chr2:109388156-109389502	1.16325
ENST00000356688.8	chr2:110321942-110350696	0.74729
ENST00000356688.8	chr2:110342702-110350696	0.560342
ENST00000316534.8	chr2:110919179-110920712	0.815721
ENST00000263708.6	chr2:120684173-120702816	0.552434
ENST00000263713.9	chr2:120830753-120836157	1.32196
ENST00000263710.8	chr2:122363276-122363756	0.85238
ENST00000455432.5	chr2:122514815-122519100	0.586036
ENST00000409478.5	chr2:136432901-136437894	0.711527
ENST00000241416.11	chr2:148653869-148657467	2.99529
ENST00000535373.5	chr2:148730307-148739650	1.2886
ENST00000535373.5	chr2:148730307-148733544	0.588084
ENST00000263635.7	chr2:159992704-160007067	0.783213
ENST00000375458.6	chr2:165548730-165552346	0.667569
ENST00000392717.6	chr2:165548730-165561615	0.628235
ENST00000487143.5	chr2:168869143-168873605	1.03551
ENST00000487143.5	chr2:168920009-168931741	1.27797
ENST00000355999.4	chr2:168920009-168986268	7.85741
ENST00000355999.4	chr2:168986050-168997268	1.70892
ENST00000355999.4	chr2:168994597-169038600	0.696758
ENST00000355999.4	chr2:169018296-169038600	2.45208
ENST00000305747.10	chr2:169547543-169574488	0.762292
ENST00000360843.7	chr2:171884848-171902872	1.33025
ENST00000612742.4	chr2:172193962-172196064	0.5882
ENST00000412731.5	chr2:172782046-172809519	0.755781
ENST00000419746.5	chr2:179400458-179407088	1.27177
SCHLAP1_dup6	chr2:181589322-181590018	1.35843
ENST00000409843.5	chr2:189248489-189348219	0.582472
ENST00000441800.5	chr2:190584297-190585513	0.685686
ENST00000433782.6	chr2:190593385-190609514	1.98912
ENST00000418224.7	chr2:190656515-190682906	1.51849
ENST00000409581.5	chr2:191523883-191537878	1.68003
ENST00000320717.7	chr2:191765289-191789319	0.991909
ENST00000409086.7	chr2:196544755-196548630	0.822968
ENST00000417098.5	chr2:200233327-200298237	0.666591
ENST00000321356.8	chr2:201721404-201721708	0.842286
ENST00000309955.7	chr2:202010100-202014558	1.10158
ENST00000374580.8	chr2:203329531-203332412	3.52967
ENST00000374580.8	chr2:203419974-203421254	0.525225
ENST00000402905.7	chr2:203817281-203820481	0.688192
ENST00000233190.10	chr2:206992520-206994966	0.692393
ENST00000374423.7	chr2:207144263-207162097	1.99505
ENST00000427836.6	chr2:208841374-208842310	3.52712
ENST00000264380.8	chr2:209209834-209212747	0.709823
ENST00000281772.13	chr2:210968827-211019335	0.51783
ENST00000281772.13	chr2:211018218-211019335	1.161
ENST00000272898.11	chr2:214174782-214228869	0.558638
ENST00000272898.11	chr2:214174782-214239843	1.02558
ENST00000260947.8	chr2:215632205-215646233	0.625085
ENST00000357430.7	chr2:223765391-223773868	0.903616
ENST00000264414.8	chr2:225400244-225422573	0.771293
ENST00000341329.7	chr2:227729319-227732034	1.44165
ENST00000341329.7	chr2:227729319-227779067	2.28862
ENST00000341329.7	chr2:227771508-227779067	0.698514
ENST00000283943.9	chr2:230723487-230744844	0.732508
ENST00000264052.9	chr2:231307651-231314970	1.48896
ENST00000629305.2	chr2:233651859-233660931	0.882318
ENST00000264057.6	chr2:234296902-234299129	1.98638
ENST00000254654.7	chr2:239090705-239093928	1.67788
ENST00000419408.5	chr2:240929490-240946787	1.36822
ENST00000447500.4	chr1:741178-745550	2.28639
ENST00000054666.10	chr1:7837219-7838229	2.94828
ENST00000337907.7	chr1:8555122-8601377	0.549056
ENST00000337907.7	chr1:8555122-8617582	1.47338
ENST00000337907.7	chr1:8555122-8674745	1.25298
ENST00000337907.7	chr1:8568685-8617582	0.526341
ENST00000337907.7	chr1:8601272-8617582	2.03343
ENST00000337907.7	chr1:8601272-8674745	2.07235
ENST00000337907.7	chr1:8674619-8716500	0.972424
ENST00000337907.7	chr1:8716031-8716500	1.57688
ENST00000488540.5	chr1:9991948-9994918	2.20196
ENST00000444836.5	chr1:12061457-12062160	0.636656
ENST00000613099.4	chr1:12335881-12338095	1.67267
ENST00000616661.4	chr1:12638745-12639440	1.02033
ENST00000311066.9	chr1:14104912-14109326	0.608882
ENST00000375838.5	chr1:15860731-15863309	0.575466
ENST00000480945.5	chr1:15964801-15970145	0.884635
ENST00000375799.7	chr1:16044387-16047883	0.741303
ENST00000312239.9	chr1:21076215-21100103	0.894762
ENST00000312239.9	chr1:21083658-21100103	1.836
ENST00000312239.9	chr1:21097422-21100103	1.94505
ENST00000374935.7	chr1:21295966-21307720	0.881028
ENST00000400301.5	chr1:22041881-22048257	0.593385
ENST00000400181.8	chr1:23356961-23370979	0.509681
ENST00000356634.7	chr1:23356961-23377013	4.45146
ENST00000356634.7	chr1:23356961-23385660	0.998181
ENST00000356634.7	chr1:23397717-23398690	0.859431
ENST00000538532.5	chr1:24840803-24841057	2.89549
ENST00000434391.6	chr1:26772806-26774151	1.05863
ENST00000324856.11	chr1:27056141-27059283	0.895279
ENST00000321265.9	chr1:27269150-27269556	1.92765
ENST00000542507.5	chr1:29068914-29070498	0.517149
ENST00000373795.6	chr1:29481207-29481422	1.30273
ENST00000257075.9	chr1:31465236-31468067	1.06631
ENST00000257075.9	chr1:31465236-31479949	0.746623
ENST00000344035.10	chr1:32381495-32385259	2.56259
ENST00000373456.11	chr1:33413822-33415375	0.848092
ENST00000539719.5	chr1:33760537-33760906	1.98691
ENST00000314607.10	chr1:35824525-35827390	4.34813
ENST00000314607.10	chr1:35879572-35881315	0.615727
ENST00000325722.7	chr1:35936463-35944813	0.619586
ENST00000473733.5	chr1:36826821-36828257	1.01458
ENST00000537440.5	chr1:40319641-40323089	0.678453
ENST00000372771.4	chr1:40654726-40668286	0.897077
ENST00000397174.6	chr1:41536266-41541123	4.98885
ENST00000397174.6	chr1:41578954-41608784	0.599701
ENST00000372572.5	chr1:42730785-42744343	0.567792
ENST00000372572.5	chr1:42730785-42776781	0.581613
ENST00000372257.6	chr1:44773981-44804994	0.519335
ENST00000372070.7	chr1:46032240-46032692	0.772611
ENST00000290795.7	chr1:46105881-46108171	2.44237
ENST00000262741.9	chr1:46521466-46546422	0.662306
ENST00000371847.7	chr1:48821341-48825442	0.964688
ENST00000371733.7	chr1:51868106-51874004	1.98071
ENST00000352171.11	chr1:52293467-52299842	1.22024
ENST00000257177.8	chr1:52959282-52975384	1.43064
ENST00000257177.8	chr1:52981562-52992045	0.727779
ENST00000421528.6	chr1:58971731-59002413	1.04326
ENST00000371226.7	chr1:58971731-59004982	1.65515
ENST00000413489.5	chr1:59787207-59812070	1.56657
ENST00000371218.8	chr1:59787207-59844509	1.70256
ENST00000634606.1	chr1:59805629-59844509	2.0471
ENST00000371026.7	chr1:67356836-67371058	3.96961
ENST00000355977.10	chr1:67423741-67428843	0.711179
ENST00000370944.8	chr1:70758070-70781249	1.52571
ENST00000370801.7	chr1:78097534-78107340	1.30515
ENST00000370794.7	chr1:78177431-78181553	1.20674
ENST00000370794.7	chr1:78183551-78191447	1.33903
ENST00000370791.7	chr1:78267015-78280916	1.27232
ENST00000472688.5	chr1:84376847-84412965	1.05975
ENST00000610020.1	chr1:92798947-92846430	2.22998
ENST00000370331.5	chr1:93029198-93101893	0.597115
ENST00000370203.8	chr1:95609446-95616975	1.37658
ENST00000370203.8	chr1:95609446-95639445	0.641275
ENST00000635056.1	chr1:100889777-100908552	0.803454
ENST00000370112.8	chr1:101372407-101387397	0.550482
ENST00000361355.8	chr1:104108056-104118162	0.769378
ENST00000565488.5	chr1:108690900-108703915	0.607007
ENST00000263168.3	chr1:113196219-113202401	1.41732
ENST00000358465.6	chr1:115005725-115007010	1.2575
ENST00000356554.7	chr1:117944807-117948267	0.942949
ENST00000356554.7	chr1:117944807-117957453	4.12635
ENST00000356554.7	chr1:117944807-117963271	12.7515
ENST00000356554.7	chr1:117944807-117984947	5.28124
ENST00000431239.5	chr1:146724277-146731572	0.612235
ENST00000361293.9	chr1:146747016-146757164	0.757824
ENST00000467771.5	chr1:150997086-150998149	0.582443
ENST00000602841.5	chr1:151139409-151139890	0.546142
ENST00000368874.8	chr1:151288048-151288985	0.770183
ENST00000343815.10	chr1:154223516-154224129	0.50537
ENST00000368346.7	chr1:155365249-155429689	0.562019
ENST00000368346.7	chr1:155408117-155408859	2.4041
ENST00000368346.7	chr1:155408117-155429689	2.81338
ENST00000368339.9	chr1:155644800-155649303	1.13969
ENST00000368339.9	chr1:155646338-155649303	1.50588
ENST00000368331.5	chr1:155823066-155823597	3.85131
ENST00000368321.7	chr1:155896466-155896947	0.86631
ENST00000295688.7	chr1:156303337-156304709	0.509338
ENST00000368069.7	chr1:160293220-160302347	0.615994
ENST00000450548.5	chr1:167921037-167944253	0.586039
ENST00000367723.8	chr1:172520651-172526934	0.5589
ENST00000367607.7	chr1:179972308-179975702	1.25313
ENST00000542060.5	chr1:180953812-180962561	0.946077
ENST00000367501.7	chr1:185183638-185200840	1.25337
ENST00000620048.4	chr1:197611840-197627499	0.826956
ENST00000358823.6	chr1:200729966-200784772	0.89342
ENST00000357681.9	chr1:203676136-203677232	0.565699
ENST00000367203.8	chr1:204082042-204083733	0.720259
ENST00000616704.4	chr1:205585605-205593019	21.5555
ENST00000359470.5	chr1:207200838-207201024	1.97186
ENST00000462410.5	chr1:211526580-211527809	0.993978
ENST00000366997.8	chr1:211952259-211966532	1.11128
ENST00000543470.5	chr1:213251037-213290752	3.11582
ENST00000543470.5	chr1:213251037-213303232	0.699514
ENST00000543354.5	chr1:213341200-213349835	0.99814
ENST00000259154.8	chr1:215749243-215752480	0.52047
ENST00000259154.8	chr1:215759837-215768813	0.582988
ENST00000430092.5	chr1:225140371-225161855	1.3275
ENST00000430092.5	chr1:225140371-225195246	1.11681
ENST00000366632.6	chr1:231930987-231954263	1.1386
ENST00000535889.5	chr1:236969443-236979843	0.710333
ENST00000366541.7	chr1:243579003-243589860	0.848758
ENST00000336199.9	chr1:243708811-243736350	1.36646
ENST00000336199.9	chr1:243708811-243859018	0.687642
ENST00000366540.5	chr1:243708811-244006584	2.88879
ENST00000366540.5	chr1:243727021-244006584	1.24311
ENST00000366540.5	chr1:243736227-244006584	0.875828
ENST00000336199.9	chr1:243776972-243859018	0.722221
ENST00000366540.5	chr1:243776972-244006584	2.37483
ENST00000366540.5	chr1:243800912-244006584	0.650601
ENST00000382303.5	chr9:710803-713464	0.513088
ENST00000381971.7	chr9:4286037-4286523	0.857213
ENST00000399933.7	chr9:5968018-5988545	2.53498
ENST00000468435.6	chr9:6420911-6434173	0.635801
ENST00000536108.5	chr9:6880011-6893232	2.8893
ENST00000380934.4	chr9:14146687-14179779	1.35481
ENST00000380934.4	chr9:14146687-14307519	0.626663
ENST00000380916.8	chr9:14639893-14680160	2.05939
ENST00000380672.8	chr9:16435552-16437522	0.667718
ENST00000380672.8	chr9:16727794-16738483	2.21555
ENST00000434457.6	chr9:19286766-19305525	1.02303
ENST00000434457.6	chr9:19288593-19300329	0.504661
ENST00000434457.6	chr9:19356969-19358158	0.527103
ENST00000380249.5	chr9:20715320-20740339	0.86032
ENST00000380249.5	chr9:20715320-20789607	0.564709
ENST00000380249.5	chr9:20819794-20823114	0.546837
ENST00000223500.8	chr9:33271149-33278223	0.639551
ENST00000379540.7	chr9:33351557-33352717	0.761514
ENST00000379238.5	chr9:33948371-33953472	0.940983
ENST00000379238.5	chr9:33948371-33956144	0.999911
ENST00000379238.5	chr9:33953282-33963789	4.03478
ENST00000379238.5	chr9:33953282-33996331	0.510959
ENST00000379238.5	chr9:33971648-33973235	5.48076
ENST00000379238.5	chr9:33986757-34017187	0.523163
ENST00000617908.4	chr9:35295692-35313986	1.20545
ENST00000361226.7	chr9:35546426-35548532	0.550177
ENST00000259605.10	chr9:36352738-36353328	0.5201
ENST00000336755.9	chr9:37126308-37126939	0.818407
ENST00000493368.5	chr9:37424841-37426651	1.68954
ENST00000376834.7	chr9:77631183-77632364	0.658557
ENST00000376634.8	chr9:79829244-79842401	0.616228
ENST00000376395.8	chr9:86292641-86293514	0.915723
ENST00000376395.8	chr9:86293355-86301070	2.57455
ENST00000376395.8	chr9:86294689-86301070	1.09258
ENST00000376083.7	chr9:88233897-88248289	0.753699
ENST00000277141.10	chr9:88918000-88919862	0.616772
ENST00000277141.10	chr9:88920106-88924932	6.46952
ENST00000277165.10	chr9:96233422-96238620	1.50071
ENST00000277165.10	chr9:96233422-96261168	3.54492
ENST00000320486.6	chr9:98740342-98766983	0.89281
ENST00000375251.7	chr9:99220660-99220823	0.530637
ENST00000474602.5	chr9:99284787-99327765	0.861716
ENST00000374586.7	chr9:111812562-111812972	1.08279
ENST00000374586.7	chr9:111868787-111870850	0.562768
ENST00000374431.7	chr9:113734352-113735838	7.32367
ENST00000338205.9	chr9:114148656-114154104	3.00677
ENST00000358151.8	chr9:114289547-114296633	1.09872
ENST00000538962.5	chr9:114332370-114348445	1.20072
ENST00000538962.5	chr9:114337013-114348445	0.620313
ENST00000538962.5	chr9:114341075-114348445	0.804656
ENST00000288502.8	chr9:117399269-117401006	0.517741
ENST00000344641.7	chr9:125042721-125054119	0.708757
ENST00000373624.6	chr9:126519981-126641300	0.815324
ENST00000373555.8	chr9:127670655-127674305	0.690009
ENST00000497580.5	chr9:128099296-128099870	1.87262
ENST00000373511.6	chr9:128419929-128434922	0.548523
ENST00000405995.5	chr9:134305476-134308181	0.756126
ENST00000405995.5	chr9:134312006-134314448	1.04739
ENST00000423007.5	chr9:134381500-134381840	2.66598
ENST00000371942.7	chr9:136277418-136278041	1.05597
ENST00000389532.8	chr9:138741982-138774924	0.673409
ENST00000389532.8	chr9:138773478-138774924	5.67724
ENST00000382020.8	chr8:15508205-15531345	0.62095
ENST00000520196.5	chr8:17570722-17581342	1.16616
ENST00000381869.5	chr8:17601112-17613470	1.78446
ENST00000325083.12	chr8:17868745-17869336	1.02192
ENST00000327040.12	chr8:18622958-18662408	1.84462
ENST00000327040.12	chr8:18656804-18662408	3.76772
ENST00000306385.9	chr8:22054192-22054933	0.722983
ENST00000521015.5	chr8:28013458-28019595	0.646681
ENST00000321250.12	chr8:29959413-29962002	0.855676
ENST00000397323.8	chr8:30332294-30361953	0.863206
ENST00000328195.7	chr8:37623043-37623873	1.38189
ENST00000287263.8	chr8:37727937-37735069	0.556859
ENST00000287263.8	chr8:37734626-37735069	1.15514
ENST00000343823.10	chr8:37971709-37976881	0.534687
ENST00000520810.5	chr8:42183487-42186732	0.91197
ENST00000307602.8	chr8:42761315-42798588	0.923434
ENST00000307602.8	chr8:42812236-42819617	1.08488
ENST00000534420.1	chr8:42914234-42919358	0.950555
ENST00000297423.8	chr8:48308935-48320523	2.51697
ENST00000360540.9	chr8:52773404-52773806	7.03824
ENST00000423902.6	chr8:61653817-61655656	0.593996
ENST00000379454.8	chr8:62531536-62566219	1.09085
ENST00000379454.8	chr8:62593526-62596747	1.53068
ENST00000262210.9	chr8:68018139-68028357	0.640647
ENST00000260126.8	chr8:70650274-70674110	1.05515
ENST00000452400.6	chr8:71071739-71075089	1.89997
ENST00000452400.6	chr8:71126137-71128999	1.89253
ENST00000388742.8	chr8:72211281-72246409	1.5659
ENST00000522695.5	chr8:74585341-74601048	1.07329
ENST00000504145.5	chr8:90734242-90737869	1.01704
ENST00000297591.9	chr8:95549330-95550574	0.626556
ENST00000423620.6	chr8:95676924-95677424	1.57134
ENST00000617590.1	chr8:99538969-99608397	0.668068
ENST00000419617.6	chr8:99718694-99719539	1.74801
ENST00000251808.7	chr8:102570646-102571040	1.90665
ENST00000520539.5	chr8:103372298-103373854	1.97049
ENST00000626043.1	chr8:105080739-105161076	0.644302
ENST00000524143.5	chr8:109462051-109462721	0.712922
ENST00000220853.7	chr8:109462051-109468159	1.40611
ENST00000521951.1	chr8:128902834-128903244	0.870825
ENST00000524124.5	chr8:131164981-131181313	0.587909
ENST00000357668.2	chr8:131164981-131193126	1.65605
ENST00000357668.2	chr8:131370262-131374017	0.681977
ENST00000520356.5	chr8:135612678-135622898	0.524528
ENST00000522684.5	chr8:141749116-141762415	0.669995
ENST00000522684.5	chr8:141799572-141900868	0.696665
ENST00000522684.5	chr8:141828375-141900868	2.17002
ENST00000522684.5	chr8:141840570-141900868	0.65165
ENST00000522684.5	chr8:141856358-141900868	2.27456
ENST00000522684.5	chr8:141874410-141900868	3.66138
ENST00000522684.5	chr8:141889569-141900868	1.2252
ENST00000396253.7	chr11:18312988-18313566	0.617869
ENST00000332149.9	chr21:42866282-42870116	0.902541
ENST00000393238.7	chr3:129546645-129551669	0.551541
ENST00000336375.9	chr3:132061395-132071667	0.555894
ENST00000409579.5	chr2:100623093-100628033	0.564683
ENST00000325974.8	chr7:5941287-5949747	0.606829
ENST00000272427.10	chr2:72958135-72960247	0.675403

## Sheet: BCR_related_circRNA
ENST_ID	chromosomal_position	log_rank_p
ENST00000253506.9	chr18:77193578-77227582	0
ENST00000405271.5	chr2:47600601-47607108	0
ENST00000256216.10	chr5:118809602-118824978	0
ENST00000433700.5	chr9:27044739-27056457	0
ENST00000376634.8	chr9:79972607-79997003	9.55e-13
ENST00000326877.8	chr4:17963525-17964672	7.86e-10
ENST00000424861.6	chr8:99733301-99787047	2.06e-09
ENST00000261772.12	chr16:70303520-70316687	5.84e-09
ENST00000397350.6	chr6:13597194-13601181	5.84e-09
ENST00000425241.5	chr3:15065621-15080734	5.84e-09
ENST00000257766.8	chr6:84904601-84910623	7.58e-08
ENST00000261168.8	chr12:14609494-14614067	1.2e-07
ENST00000371730.6	chr1:51934144-51946986	1.85e-07
ENST00000412615.6	chr12:112568314-112586108	3.99e-07
ENST00000469531.1	chr7:28527792-28547355	1.66e-06
ENST00000539760.5	chr14:21971315-21971720	1.67e-06
ENST00000288602.10	chr7:140494107-140507862	1.72e-06
ENST00000578681.5	chr17:61882430-61884014	1.94e-06
ENST00000328736.7	chr14:88967126-88967712	2.27e-06
ENST00000496972.6	chr2:25705664-25754466	2.87e-06
ENST00000455809.5	chr3:11871187-11880788	2.95e-06
ENST00000378209.7	chr1:3782375-3789136	3.06e-06
ENST00000336273.7	chr8:98711981-98731417	4.05e-06
ENST00000356462.10	chr18:56010137-56024484	4.54e-06
ENST00000230859.7	chr5:6737622-6751310	4.67e-06
ENST00000541908.5	chr12:19615443-19667718	7.29e-06
ENST00000369162.6	chr6:101091906-101095327	9.11e-06
ENST00000604624.5	chr10:78647048-78729825	1.02e-05
ENST00000261712.7	chr17:30773962-30781637	1.96e-05
ENST00000225737.10	chr17:19827720-19866335	2.83e-05
ENST00000357702.9	chr2:128767842-128774121	2.91e-05
ENST00000357668.2	chr8:131370262-131414216	2.98e-05
ENST00000257829.7	chr11:34139726-34145947	3.5e-05
ENST00000535622.5	chr22:32234670-32242953	3.84e-05
ENST00000310454.10	chr2:157332609-157370008	3.99e-05
ENST00000264501.8	chr4:123117789-123132250	5.12e-05
ENST00000400018.7	chr13:21735928-21742538	5.48e-05
ENST00000306270.11	chr6:82930306-82941559	5.54e-05
ENST00000262764.10	chr17:76388556-76395618	5.93e-05
ENST00000508260.5	chr5:21491429-21501935	6.16e-05
ENST00000344537.9	chr6:15627573-15638035	6.83e-05
ENST00000382865.5	chr4:2129839-2178061	7.3e-05
ENST00000578237.5	chr17:15584178-15586471	7.32e-05
ENST00000329582.8	chr3:136699307-136714398	7.76e-05
ENST00000371754.8	chr20:47871031-47880020	8.45e-05
ENST00000304758.5	chrX:112048174-112075598	8.49e-05
ENST00000264710.4	chr2:26321530-26332775	9.62e-05
ENST00000356948.10	chr19:805012-805187	0.000113694
ENST00000421834.6	chr6:56564450-56569167	0.000116228
ENST00000374902.8	chr9:103070781-103111654	0.00011733
ENST00000263035.8	chr10:12123470-12131254	0.000118239
ENST00000260753.8	chr10:91478466-91484915	0.000142681
ENST00000261699.8	chr14:50732075-50769735	0.000145839
ENST00000373731.6	chr6:36437828-36452601	0.000149982
ENST00000405731.7	chr7:6620185-6623062	0.000153552
ENST00000430479.5	chr7:13946054-13971374	0.000213022
ENST00000545496.5	chrX:2871183-2873578	0.000213245
ENST00000578646.5	chr18:19395576-19438607	0.000239693
ENST00000426248.7	chr2:159389691-159459616	0.000248033
ENST00000509018.5	chr5:130766551-130769351	0.000250195
ENST00000356239.7	chr7:91700218-91707189	0.000260724
ENST00000557943.5	chr15:76566752-76585041	0.000261152
ENST00000426126.6	chr12:77191213-77199219	0.000269601
ENST00000378165.8	chr10:15174815-15183556	0.000293444
ENST00000391993.7	chr2:239242600-239264721	0.000293653
ENST00000286733.8	chr4:76852366-76857388	0.000296048
ENST00000354366.7	chr14:90778737-90783155	0.000299357
ENST00000582401.5	chr1:145439592-145439925	0.000313095
ENST00000379068.7	chrX:24717541-24722586	0.000333156
ENST00000414645.6	chr8:95750596-95752018	0.000357405
ENST00000400555.7	chr18:9577061-9595100	0.000362002
ENST00000417238.5	chr2:63711737-63798760	0.000366951
ENST00000418458.5	chr3:52720784-52723222	0.000375624
ENST00000216373.9	chr14:50641171-50655418	0.00038334
ENST00000613434.4	chr10:27420787-27434519	0.00040951
ENST00000367204.5	chr1:204091027-204093985	0.000443113
ENST00000543926.6	chr18:74647935-74659608	0.000458451
ENST00000499869.6	chr4:10099334-10100763	0.000461023
ENST00000579232.5	chr18:247848-254355	0.000463974
ENST00000399179.6	chr10:70227879-70231642	0.000489041
ENST00000358757.5	chr8:74717885-74722864	0.000503508
ENST00000261296.6	chr13:95243106-95246161	0.000509092
ENST00000066544.7	chr17:45214517-45221348	0.00052288
ENST00000620048.4	chr1:197611840-197641286	0.00052366
ENST00000204566.6	chr15:65268812-65275931	0.000535496
ENST00000262738.7	chr22:46804892-46806458	0.000558177
ENST00000328252.3	chr9:118969734-118997916	0.000582612
ENST00000535113.5	chr22:39016216-39019284	0.000588327
ENST00000389561.6	chr12:132466637-132479501	0.000616506
ENST00000237536.8	chr20:35421651-35423002	0.000637692
ENST00000260947.8	chr2:215609790-215657169	0.000638252
ENST00000352035.6	chr17:40040445-40042561	0.000647587
ENST00000379238.5	chr9:33944362-33953472	0.000653176
ENST00000233190.10	chr2:206997668-207007555	0.000655155
ENST00000584446.5	chr18:19019481-19021498	0.000679608
ENST00000428135.7	chr7:17861131-17915413	0.000682995
ENST00000591895.5	chr16:4701963-4702825	0.000685408
ENST00000285039.11	chr18:47373515-47380017	0.000695543
ENST00000400345.7	chr18:56008269-56010335	0.000704903
ENST00000259605.10	chr9:36344828-36353328	0.000708035
ENST00000344537.9	chr6:15615497-15652371	0.000709616
ENST00000473637.6	chr17:80521229-80545148	0.000732542
ENST00000402198.5	chr3:9488733-9495552	0.000756486
ENST00000319449.8	chr5:179018625-179020646	0.000777918
ENST00000255305.10	chr13:21364600-21396428	0.000781741
ENST00000266880.11	chr12:133428203-133438220	0.000789366
ENST00000549711.5	chr12:112477032-112487415	0.000805245
ENST00000486715.5	chr3:158363953-158371256	0.000805583
ENST00000367321.7	chr6:151265621-151293194	0.000825587
ENST00000367607.7	chr1:179955303-179966310	0.000883722
ENST00000380221.7	chr21:45451971-45472357	0.000898177
ENST00000256079.8	chr12:30815260-30829521	0.000907181
ENST00000573950.5	chr4:16240393-16290668	0.000935693
ENST00000399878.7	chr4:25834616-25836945	0.000951631
ENST00000327300.11	chr1:32495898-32497241	0.000953378
ENST00000282516.12	chr5:36953719-36972143	0.000971855
ENST00000401500.6	chr19:36584932-36590519	0.000984589
ENST00000393104.6	chr10:112640990-112642855	0.000999856
ENST00000301618.8	chr17:74936483-74936930	0.00102233
ENST00000585683.5	chr17:42231923-42235309	0.00102233
ENST00000401548.7	chr22:42101507-42120077	0.00102233
ENST00000278886.10	chr20:25471986-25478982	0.00102233
ENST00000413069.1	chr2:70278334-70313035	0.00102233
ENST00000337174.7	chr12:121711858-121712388	0.00102878
ENST00000355585.8	chr6:158449787-158454712	0.00105034
ENST00000470472.5	chr1:35643589-35653691	0.00109267
ENST00000438568.6	chr1:150470005-150471769	0.00109876
ENST00000493960.6	chr3:56696412-56707753	0.0011052
ENST00000546097.5	chr6:147588219-147599340	0.00111374
ENST00000378883.5	chr20:5939173-5948671	0.00112861
ENST00000572467.5	chr16:4455491-4463405	0.00117551
ENST00000269142.9	chr18:23873389-23907104	0.00125045
ENST00000435504.8	chr2:25976402-25994409	0.0012593
ENST00000256079.8	chr12:30822116-30837391	0.00130387
ENST00000315183.11	chr16:24788253-24788679	0.00141236
ENST00000522677.7	chr8:67504674-67514758	0.00142489
ENST00000261509.10	chr4:169815729-169837178	0.00148745
ENST00000405271.5	chr2:47606091-47607108	0.00150294
ENST00000324262.8	chr18:72173083-72176163	0.00150826
ENST00000237853.8	chr5:95231331-95255249	0.00151662
ENST00000453096.6	chr11:18361110-18363154	0.001519
ENST00000263360.10	chr11:85961337-85989033	0.00156787
ENST00000487273.6	chr8:38879161-38880844	0.00157392
ENST00000344949.9	chr3:100000585-100009545	0.00158966
ENST00000584632.5	chr17:37646809-37657692	0.00162094
ENST00000347869.7	chr3:50142509-50143142	0.00162226
ENST00000397622.6	chr7:129813471-129832663	0.00162806
ENST00000616317.4	chr17:35601503-35602130	0.00163127
ENST00000276440.11	chr8:25224385-25227157	0.00165047
ENST00000489671.5	chr3:141724282-141811969	0.0016737
ENST00000196169.7	chr13:61013821-61084889	0.00168431
ENST00000337537.7	chr14:63920406-63920603	0.00168875
ENST00000360586.7	chr14:55433192-55448414	0.00169659
ENST00000320717.7	chr2:191765289-191769893	0.00170057
ENST00000336596.6	chr3:89444986-89499520	0.00173405
ENST00000620134.4	chr16:160522-180590	0.00175762
ENST00000565698.5	chr16:28157414-28181230	0.00180401
ENST00000428826.6	chr17:40855757-40882936	0.00185353
ENST00000428216.3	chr20:3835204-3838456	0.00194647
ENST00000324932.11	chr11:3712576-3716836	0.00197914
ENST00000397042.7	chr20:37128089-37137851	0.00201171
ENST00000356143.5	chr5:141353147-141358395	0.00205174
ENST00000357702.9	chr2:128747137-128774121	0.00208514
ENST00000503802.5	chr5:118437629-118465118	0.00209471
ENST00000374012.7	chr20:34501170-34502119	0.00210665
ENST00000454349.6	chr22:40642018-40663040	0.00210883
ENST00000532317.5	chr11:85692787-85722179	0.00216357
ENST00000522684.5	chr8:141749116-141900868	0.00216814
ENST00000589222.5	chr17:58756813-58885437	0.00217334
ENST00000414423.6	chr1:224599128-224612356	0.00217341
ENST00000377897.8	chr11:62591637-62595103	0.00218622
ENST00000290246.10	chr20:45008891-45017859	0.00233685
ENST00000283290.9	chr3:112256581-112269109	0.00234818
ENST00000400556.7	chr18:9583114-9593872	0.00236341
ENST00000527958.5	chr11:117031860-117034608	0.00236703
ENST00000554882.5	chr14:31588915-31590711	0.00240094
ENST00000331134.10	chr17:79571573-79575848	0.00245402
ENST00000262124.15	chr18:12951853-12971250	0.00247351
ENST00000513042.6	chr5:73207099-73207400	0.00252851
ENST00000462448.1	chr7:43635499-43647999	0.00254214
ENST00000382896.8	chrY:15435434-15438230	0.00254622
ENST00000287218.8	chr6:38029368-38050233	0.00257777
ENST00000331710.9	chr12:64849619-64868170	0.00262754
ENST00000361813.5	chr1:156228795-156243241	0.00263953
ENST00000282488.11	chr3:152173366-152173852	0.00266416
ENST00000301180.9	chr12:51079615-51080465	0.00267461
ENST00000296666.12	chr5:126859151-126862470	0.00277023
ENST00000370155.7	chr1:100472589-100483371	0.00277074
ENST00000471658.5	chr13:20346381-20346683	0.00281272
ENST00000259808.8	chr6:3104458-3106285	0.00281527
ENST00000333229.6	chr21:40572144-40590586	0.00282206
ENST00000265174.4	chr4:108565957-108622441	0.00282548
ENST00000372595.5	chr1:41608549-41627104	0.00283778
ENST00000261531.11	chr14:78187053-78202349	0.00283855
ENST00000222990.7	chr7:2302864-2317940	0.00288145
ENST00000616995.4	chr14:30099947-30103747	0.00289687
ENST00000610365.4	chr15:22960792-22963874	0.00297384
ENST00000524230.6	chr3:126360874-126366139	0.00297538
ENST00000519676.5	chr13:45983061-45985615	0.00297927
ENST00000398805.7	chr9:115179120-115216442	0.00299906
ENST00000627109.2	chr5:138221900-138240130	0.00305892
ENST00000592705.5	chr19:10262073-10265732	0.00307739
ENST00000557685.5	chr14:90390856-90398971	0.00312386
ENST00000307259.8	chr5:54763696-54771278	0.0031657
ENST00000490065.5	chr1:243433393-243449699	0.0032177
ENST00000265351.11	chr6:43495371-43501744	0.00323491
ENST00000332707.9	chr12:64803741-64810534	0.00325315
ENST00000367456.5	chr6:149691044-149700654	0.00327383
ENST00000252542.8	chr19:5591758-5595508	0.00327893
ENST00000522684.5	chr8:141799572-141856777	0.00329734
ENST00000265081.6	chr5:80063751-80109560	0.00332206
ENST00000369002.8	chr6:108202352-108246136	0.00333589
ENST00000369415.8	chr6:90087389-90097309	0.00334379
ENST00000271764.6	chr1:206766967-206769187	0.00336655
ENST00000368797.8	chr10:127483448-127505094	0.00340981
ENST00000440172.5	chr7:138579087-138597206	0.00343353
ENST00000382172.3	chr13:24453406-24460645	0.00345545
ENST00000379310.7	chr13:42439871-42461497	0.00348453
ENST00000373232.7	chr10:71966019-71969441	0.00349423
ENST00000447947.2	chr1:145897084-145900490	0.00350654
ENST00000506447.5	chr18:13059080-13073184	0.00354922
ENST00000331456.6	chr3:49884957-49885633	0.00357643
ENST00000395811.9	chr17:17078606-17080726	0.00368899
ENST00000306480.10	chr4:166006737-166022044	0.00374707
ENST00000621676.4	chr11:118940943-118944661	0.00374804
ENST00000389672.9	chr3:96945107-96963131	0.0037746
ENST00000373275.4	chrX:79999530-80001228	0.00378701
ENST00000534206.5	chr11:76696686-76709865	0.00378982
ENST00000552941.5	chr14:65470966-65482434	0.00380323
ENST00000367545.7	chr6:144811206-144814592	0.00383294
ENST00000366966.6	chr1:213139063-213139687	0.00384595
ENST00000219476.7	chr16:2120456-2124390	0.00384994
ENST00000320954.10	chr3:33165899-33175757	0.00386376
ENST00000367942.3	chr1:161816238-161823113	0.00392835
ENST00000261978.8	chr14:75016565-75022396	0.00399377
ENST00000317204.10	chr11:1309853-1317024	0.00403912
ENST00000540326.5	chr9:127064214-127089724	0.00407133
ENST00000307712.10	chr14:39543618-39561831	0.0040935
ENST00000514135.5	chr5:87521585-87524345	0.00410282
ENST00000524124.5	chr8:131092147-131104389	0.00419101
ENST00000361983.6	chr10:70765487-70770771	0.00419581
ENST00000344773.6	chr2:28210859-28268666	0.00420545
ENST00000359766.7	chr2:171879381-171939362	0.00433882
ENST00000406854.5	chr14:60574303-60582778	0.00438084
ENST00000343455.7	chr14:95590532-95599840	0.00439547
ENST00000404141.5	chr7:154745964-154790494	0.00439935
ENST00000271751.8	chr1:211092981-211093411	0.00440077
ENST00000495893.6	chr3:169866873-169896726	0.004448
ENST00000318008.10	chr17:37046672-37054772	0.00445973
ENST00000361168.9	chr1:155237800-155239507	0.00450059
ENST00000378746.8	chr5:132051448-132052676	0.00454833
ENST00000343823.10	chr8:37967896-37968351	0.00454932
ENST00000272227.7	chr2:10928822-10930015	0.00454978
ENST00000455639.6	chr4:156617957-156643344	0.00457874
ENST00000258534.12	chr12:102301963-102308010	0.00468838
ENST00000498693.5	chr7:143897263-143904897	0.00472705
ENST00000620157.4	chr11:118625413-118629611	0.00473615
ENST00000585057.5	chr3:127801325-127806651	0.00474055
ENST00000537253.5	chr6:17648037-17665616	0.00474809
ENST00000379441.7	chr12:56994464-56994882	0.00474809
ENST00000371227.8	chr10:97181717-97250877	0.00474809
ENST00000397042.7	chr20:37177331-37191340	0.00474809
ENST00000444491.5	chr21:35061626-35107509	0.00474809
ENST00000265107.8	chr5:37605165-37703189	0.00474809
ENST00000409843.5	chr2:189348157-189406045	0.00474809
ENST00000392202.7	chr2:209136234-209169042	0.00474809
ENST00000370112.8	chr1:101362125-101387397	0.00474809
ENST00000430069.5	chr3:176767784-176782810	0.00481555
ENST00000587552.5	chr19:5700799-5708414	0.00483801
ENST00000474155.1	chr10:11893995-11894214	0.00486714
ENST00000374566.7	chr9:111962515-111979425	0.00488026
ENST00000418919.6	chr12:65130783-65141698	0.00490034
ENST00000322213.8	chrX:53431943-53432323	0.00495419
ENST00000238616.9	chr14:75563802-75572699	0.00496671
ENST00000360264.7	chr7:101870646-101870949	0.00499437
ENST00000612484.4	chrX:53652117-53654466	0.00502363
ENST00000412731.5	chr2:172821858-172823470	0.00504634
ENST00000569766.5	chr16:68208276-68225678	0.00505576
ENST00000333229.6	chr21:40574250-40601362	0.0050678
ENST00000382896.8	chrY:15435434-15472408	0.00507534
ENST00000264021.7	chr11:118427620-118430579	0.00509724
ENST00000336273.7	chr8:98731276-98731417	0.00512463
ENST00000496634.2	chr11:62348577-62349173	0.00513059
ENST00000360803.8	chr10:1041868-1053068	0.00517501
ENST00000353533.9	chr17:11958205-12032604	0.00517788
ENST00000470723.5	chr7:127630999-127648197	0.00521828
ENST00000262144.10	chr16:74949767-74985441	0.00525531
ENST00000367800.8	chr6:135774478-135778851	0.00533624
ENST00000368874.8	chr1:151274319-151274774	0.00533969
ENST00000260947.8	chr2:215645283-215646233	0.00540937
ENST00000380249.5	chr9:20715320-20765072	0.00542607
ENST00000397560.6	chr7:139818912-139838990	0.00548994
ENST00000260363.8	chr15:69728476-69729061	0.00549889
ENST00000470889.5	chr3:138340248-138341258	0.00552653
ENST00000334126.11	chr11:73789159-73789762	0.00554426
ENST00000443864.6	chr7:44684925-44706450	0.00556849
ENST00000438796.6	chr3:197541778-197602646	0.0055743
ENST00000281828.6	chr2:223464646-223489198	0.00560039
ENST00000295851.9	chr2:204244930-204260503	0.00561228
ENST00000468410.5	chr7:106820323-106836596	0.0056281
ENST00000261425.7	chr4:39082722-39088347	0.00563718
ENST00000544915.5	chr12:27521194-27543172	0.00563944
ENST00000303052.12	chr15:64495280-64497148	0.0056724
ENST00000268712.7	chr17:15938078-15938258	0.00567776
ENST00000543897.5	chr12:122973932-122977336	0.00569006
ENST00000412107.5	chr3:38542845-38548459	0.0057042
ENST00000604938.1	chr1:146066114-146074129	0.00577655
ENST00000326639.10	chr4:129083348-129100667	0.00582767
ENST00000360184.8	chr14:102449355-102449946	0.0058882
ENST00000357574.7	chr18:54591152-54629760	0.0058966
ENST00000617492.4	chr17:59967146-60002460	0.00595468
ENST00000298705.5	chr14:65031468-65035165	0.00596646
ENST00000361822.7	chr7:111926927-111927129	0.00598863
ENST00000433976.6	chr16:89291126-89292039	0.00599272
ENST00000367742.7	chr1:171548492-171553665	0.00600265
ENST00000381624.3	chr19:5727278-5739450	0.00601863
ENST00000331134.10	chr17:79589191-79596831	0.00604598
ENST00000296015.8	chr3:180322012-180325553	0.00615735
ENST00000629193.2	chr5:70892106-70895587	0.0061891
ENST00000455611.6	chr4:146071664-146092872	0.00630707
ENST00000338641.8	chr22:30057193-30061053	0.00634491
ENST00000591462.5	chr19:11548696-11548945	0.00640435
ENST00000355999.4	chr2:168920009-168986268	0.0064344
ENST00000354667.8	chr7:26236426-26237352	0.00650273
ENST00000380958.7	chr13:28840851-28862259	0.00651587
ENST00000553443.5	chr14:38218143-38286856	0.00653388
ENST00000354234.8	chr13:50025688-50065046	0.00653523
ENST00000540797.5	chr15:63845913-63866602	0.00659965
ENST00000326019.10	chr2:27891709-27892254	0.00665884
ENST00000560829.5	chr15:64404771-64422520	0.00666292
ENST00000337532.9	chr10:28436411-28438988	0.0066638
ENST00000614444.4	chr11:111706887-111728460	0.00673269
ENST00000367255.5	chr6:152629623-152643021	0.00673825
ENST00000389658.3	chr18:6973055-6980636	0.00679637
ENST00000356341.7	chr11:77066712-77103586	0.00682972
ENST00000170564.6	chr19:33604672-33608947	0.0068648
ENST00000433535.6	chr3:9881867-9882489	0.00688677
ENST00000613099.4	chr1:12422775-12476880	0.00689827
ENST00000238831.8	chr2:32515551-32526564	0.0069243
ENST00000298556.7	chrX:133607388-133609394	0.00694082
ENST00000353578.8	chr2:238242092-238245175	0.00699384
ENST00000430046.6	chr5:72377609-72378652	0.00701193
ENST00000300737.8	chr11:4091255-4095909	0.00707084
ENST00000549190.5	chr12:42778741-42792796	0.00709748
ENST00000251809.4	chr8:101232506-101245765	0.00713154
ENST00000265594.8	chr3:182810196-182812393	0.00713607
ENST00000393238.7	chr3:129546645-129547351	0.00714762
ENST00000261716.7	chr17:27844470-27849537	0.00721357
ENST00000357574.7	chr18:54446661-54547396	0.00724818
ENST00000297423.8	chr8:48203621-48206619	0.00726442
ENST00000514430.5	chr4:103571693-103595227	0.00726606
ENST00000262903.8	chr6:105291097-105297121	0.00727676
ENST00000216410.7	chr14:53247396-53251382	0.00733915
ENST00000366535.3	chr1:244574588-244587689	0.00734636
ENST00000418814.6	chr6:71242862-71243557	0.0074185
ENST00000397786.6	chr17:60042366-60045619	0.00749343
ENST00000320610.13	chr18:74561481-74632014	0.00749421
ENST00000336926.10	chr7:75182751-75183825	0.00751745
ENST00000549804.6	chr15:25330336-25332746	0.00755385
ENST00000375315.6	chr9:97686267-97767898	0.00766006
ENST00000265239.10	chr3:197652894-197665651	0.00766651
ENST00000445177.5	chr11:116766968-116798096	0.00769781
ENST00000394287.7	chr17:37583953-37590573	0.007708
ENST00000261401.7	chr12:109052513-109095099	0.00774163
ENST00000313486.11	chr17:1444859-1456443	0.00774462
ENST00000302503.7	chr11:47650504-47652639	0.00778651
ENST00000315127.8	chr15:74948073-74967483	0.00782548
ENST00000246548.8	chr19:34934748-34955036	0.00784723
ENST00000380338.8	chr9:20360739-20365742	0.0078841
ENST00000522695.5	chr8:74507400-74585477	0.00790144
ENST00000299980.8	chr16:71780490-71784235	0.00792382
ENST00000446425.2	chr2:24181170-24205903	0.00792515
ENST00000471074.1	chr7:102665509-102687467	0.0079473
ENST00000367481.7	chr6:147581750-147648412	0.00800069
ENST00000261425.7	chr4:39077584-39082859	0.00800412
ENST00000396294.6	chr14:37696930-37754652	0.00801992
ENST00000379540.7	chr9:33311103-33328676	0.00802838
ENST00000288602.10	chr7:140449086-140508795	0.00807021
ENST00000397786.6	chr17:60038227-60050249	0.00809813
ENST00000295688.7	chr1:156303337-156305679	0.00814332
ENST00000475243.5	chr20:56993266-57016139	0.00815135
ENST00000568954.5	chr16:71712657-71715808	0.00817127
ENST00000377093.8	chr1:10292307-10338186	0.00822136
ENST00000372398.5	chr9:132984928-132988783	0.00822753
ENST00000452400.6	chr8:71036118-71044237	0.00828163
ENST00000431239.5	chr1:146727467-146731572	0.00830593
ENST00000339269.5	chr20:31979947-31984890	0.00832133
ENST00000530173.5	chr17:45668082-45677105	0.0083398
ENST00000482695.5	chr3:197707196-197751659	0.00838565
ENST00000377069.8	chr12:121970710-121972495	0.00850319
ENST00000321892.8	chr17:65882243-65890281	0.00850703
ENST00000254480.9	chr3:47762155-47777616	0.00854281
ENST00000311637.9	chr20:50234028-50245611	0.00868266
ENST00000370689.6	chr1:84662298-84680000	0.00871487
ENST00000543571.5	chr6:149997395-150016357	0.00875095
ENST00000425013.6	chr7:5754683-5770448	0.00875156
ENST00000356056.9	chr15:72141185-72180457	0.0087753
ENST00000260570.7	chr2:27706155-27707133	0.00879425
ENST00000373555.8	chr9:127660827-127674305	0.00881029
ENST00000342624.9	chr13:101277788-101322823	0.00888479
ENST00000420124.2	chr19:36220059-36221363	0.00891688
ENST00000248306.7	chr12:82780581-82828503	0.00891913
ENST00000605844.5	chr17:34147027-34149837	0.00897395
ENST00000393630.7	chr12:62949773-62965362	0.00901693
ENST00000374902.8	chr9:103102538-103111654	0.00904214
ENST00000296786.7	chr5:158699030-158702254	0.00904367
ENST00000271640.9	chr1:150919361-150923957	0.00909583
ENST00000358716.8	chr14:35245124-35249516	0.00910466
ENST00000439286.5	chr9:130073914-130083057	0.00910858
ENST00000361054.7	chr1:109544845-109547337	0.00915187
ENST00000284719.7	chr2:174987907-175006728	0.00920878
ENST00000476781.5	chr3:179310431-179320585	0.00930208
ENST00000293618.12	chr12:50847242-50860903	0.00938043
ENST00000343702.8	chr12:96131643-96131922	0.00939435
ENST00000344922.9	chr1:222825318-222825674	0.009416
ENST00000567255.2	chr6:41076043-41092559	0.00943396
ENST00000294304.11	chr11:68183795-68193655	0.0095119
ENST00000535889.5	chr1:236969443-237026854	0.00953511
ENST00000304743.6	chr14:71443658-71479919	0.00955865
ENST00000262189.10	chr7:151917607-151921701	0.00963754
ENST00000443864.6	chr7:44663915-44687358	0.00966801
ENST00000326291.10	chr13:73539411-73547813	0.0097083
ENST00000329474.6	chr6:25450125-25488813	0.00972539
ENST00000376395.8	chr9:86292641-86301070	0.00982533
ENST00000450485.6	chr12:123041930-123042236	0.00984267
ENST00000627656.2	chr12:2983142-2983691	0.00991404
ENST00000390665.8	chrX:299338-308428	0.00994526
ENST00000300853.7	chr19:45916934-45920155	0.0100242
ENST00000545383.5	chr22:50563820-50566936	0.0101622
ENST00000406961.5	chr2:24866834-24896332	0.0102169
ENST00000460843.5	chr9:140605418-140611634	0.0102547
ENST00000230085.12	chr6:108535701-108544249	0.0103861
ENST00000333479.11	chr12:123078822-123107154	0.0104043
ENST00000535572.5	chr12:936207-939326	0.0104822
ENST00000401642.7	chr4:54011499-54011749	0.010544
ENST00000617590.1	chr8:99761503-99787047	0.0106008
ENST00000264485.9	chr4:72263293-72363409	0.0106012
ENST00000492661.5	chr3:154801946-154865013	0.0106093
ENST00000419234.8	chr12:112119440-112121111	0.0106429
ENST00000327283.7	chr18:12794382-12817364	0.0106549
ENST00000392202.7	chr2:209163364-209167077	0.010672
ENST00000373728.6	chr9:125042721-125048445	0.0106827
ENST00000510413.5	chr4:151336589-151604869	0.0107463
ENST00000394440.7	chr2:62103229-62106146	0.0108284
ENST00000421797.6	chr7:131071878-131084192	0.0108298
ENST00000425128.6	chr3:27424643-27465643	0.01087
ENST00000259512.8	chr8:124035952-124042956	0.0109497
ENST00000361577.7	chr14:45478115-45481278	0.0109698
ENST00000461137.5	chr6:84879046-84885066	0.010971
ENST00000545307.6	chr14:58681922-58690574	0.0109791
ENST00000434457.6	chr9:19316414-19328160	0.0110493
ENST00000369983.3	chr10:104119940-104120152	0.0110757
ENST00000301178.8	chr19:41754418-41754725	0.0111032
ENST00000239231.6	chr5:167986036-167996003	0.0111651
ENST00000464451.5	chr3:127778944-127779504	0.011208
ENST00000624145.3	chr3:15776916-15807819	0.0112926
ENST00000367667.5	chr1:176104145-176153828	0.0113263
ENST00000258947.7	chr17:46925425-46926739	0.0113967
ENST00000434415.5	chr7:148963425-148975618	0.0114288
ENST00000508628.6	chr17:78298829-78310178	0.0114494
ENST00000529106.5	chr11:62606585-62607131	0.0115666
ENST00000471224.5	chr19:23990627-23991616	0.0116059
ENST00000475057.5	chr6:44971389-45333038	0.0116173
ENST00000245907.10	chr19:6702137-6702590	0.0116437
ENST00000438796.6	chr3:197541778-197544173	0.0117276
ENST00000544216.7	chr19:34699833-34710782	0.0117414
ENST00000415930.7	chr19:34887205-34887562	0.0117475
ENST00000540306.5	chr17:41576229-41577471	0.0117807
ENST00000372572.5	chr1:42730785-42789498	0.0117952
ENST00000437362.6	chr1:46066056-46068037	0.0117998
ENST00000366630.5	chr1:232649602-232651354	0.0118318
ENST00000368841.6	chr1:151611363-151634746	0.0119081
ENST00000310823.7	chr2:9675962-9683414	0.0119284
ENST00000380958.7	chr13:28771321-28846208	0.0119577
ENST00000340417.7	chr4:83891479-83900159	0.0119671
ENST00000424533.5	chr5:61733100-61802184	0.0119721
ENST00000283871.9	chr3:120351993-120357428	0.0119754
ENST00000283351.8	chr18:29450334-29451083	0.0120449
ENST00000332065.9	chr17:74080688-74081394	0.0120467
ENST00000535520.5	chr12:28458581-28637098	0.012098
ENST00000528463.5	chr11:8158924-8174970	0.0120996
ENST00000261866.11	chr15:44884528-44912601	0.0121174
ENST00000439268.6	chr19:5941631-5957984	0.0121562
ENST00000509990.5	chr5:138652741-138658656	0.0121764
ENST00000392782.5	chr2:160229555-160231264	0.0122225
ENST00000366541.7	chr1:243468014-243589860	0.0122353
ENST00000517970.5	chr8:87410570-87414432	0.0122528
ENST00000222219.7	chr19:12989195-12989648	0.0122758
ENST00000314423.11	chr16:69189773-69201088	0.0123275
ENST00000398805.7	chr9:115166274-115171301	0.0123301
ENST00000370132.8	chr1:100676249-100684303	0.0124141
ENST00000623461.3	chr10:75830427-75854219	0.0124341
ENST00000432587.6	chr1:167992225-168014465	0.0124682
ENST00000340934.9	chr1:222889025-222898897	0.0124719
ENST00000263035.8	chr10:12130984-12133683	0.0124828
ENST00000328300.10	chrX:107838738-107846291	0.0125007
ENST00000492143.5	chr7:148529725-148544397	0.0125072
ENST00000381232.7	chr14:72117051-72139339	0.0125148
ENST00000254480.9	chr3:47762155-47770584	0.012515
ENST00000329043.7	chr4:47857075-47913011	0.0125358
ENST00000278903.10	chr11:125442353-125445304	0.0125387
ENST00000330387.10	chr7:137597736-137600758	0.0125892
ENST00000306108.9	chr2:29073193-29087985	0.0126512
ENST00000615252.4	chr1:1756835-1770677	0.0126761
ENST00000509793.5	chr4:110862101-110866431	0.0127376
ENST00000380050.7	chr7:90546915-90613556	0.0127899
ENST00000409175.5	chr2:160599571-160602448	0.0128412
ENST00000306434.7	chr2:85768951-85769870	0.0128476
ENST00000314845.7	chr11:46455023-46570050	0.0128518
ENST00000405592.5	chr2:42935042-42936236	0.0128575
ENST00000361727.7	chr7:146471362-146536996	0.0128902
ENST00000262193.6	chr6:170855190-170858201	0.0129847
ENST00000302779.9	chr3:58351600-58368427	0.0130439
ENST00000435420.6	chr2:20939730-20939965	0.0130616
ENST00000402738.5	chr4:89570990-89579642	0.0130627
ENST00000380615.7	chr13:30801548-30815223	0.0130766
ENST00000356206.10	chr8:23291829-23297428	0.0131003
ENST00000225737.10	chr17:19823348-19866335	0.0131475
ENST00000487093.5	chr3:51675764-51677990	0.0131696
ENST00000278590.7	chr11:110007387-110008139	0.0132166
ENST00000599564.5	chr19:35510094-35510437	0.0133059
ENST00000340738.9	chr14:73711351-73712883	0.0133298
ENST00000539719.5	chr1:33741700-33747412	0.0133366
ENST00000447540.5	chr16:53269096-53276928	0.013413
ENST00000311772.9	chr1:28165209-28169841	0.0134131
ENST00000567887.5	chr1:39816456-39824936	0.0134307
ENST00000512449.5	chr5:10415584-10417516	0.0134911
ENST00000207870.7	chr3:38414145-38420833	0.0135616
ENST00000462696.1	chr2:9083315-9114564	0.0135619
ENST00000530173.5	chr17:45668082-45691091	0.0135804
ENST00000225235.4	chr10:96234424-96253204	0.0135871
ENST00000424227.5	chr3:185155234-185169183	0.0135926
ENST00000284637.13	chr4:170041969-170043417	0.0136675
ENST00000353487.6	chr12:121204065-121222396	0.0137778
ENST00000539214.5	chr10:126097110-126097534	0.0137823
ENST00000621282.4	chr13:50567928-50619368	0.0137877
ENST00000394140.8	chr3:100057930-100060005	0.0138621
ENST00000305768.9	chr19:33406242-33409245	0.0138624
ENST00000357574.7	chr18:54385194-54448887	0.0139047
ENST00000421745.6	chr2:32713654-32733326	0.0139162
ENST00000345662.5	chr2:32353476-32368484	0.0139733
ENST00000320876.10	chr18:2718155-2718432	0.0139762
ENST00000471642.6	chr1:155679563-155691409	0.0141024
ENST00000400345.7	chr18:56008269-56018277	0.0141327
ENST00000400181.8	chr1:23370919-23377013	0.0141581
ENST00000398393.5	chr17:41893405-41901373	0.0141745
ENST00000372921.9	chr10:75157938-75160615	0.0142262
ENST00000370812.7	chr1:77620133-77635080	0.0142974
ENST00000394105.6	chr9:128103455-128109220	0.0143034
ENST00000409947.5	chr2:128087496-128088081	0.0143332
ENST00000454300.5	chr2:159922407-159992809	0.0143349
ENST00000529689.5	chr11:82976906-82991303	0.0143564
ENST00000485046.5	chr1:12008032-12010577	0.0143576
ENST00000380995.5	chr22:47370185-47433094	0.0143691
ENST00000366540.5	chr1:243800912-244006584	0.01439
ENST00000280871.8	chr12:40422102-40442012	0.0144972
ENST00000371730.6	chr1:51906018-51913807	0.0145001
ENST00000380050.7	chr7:90355880-90585132	0.0145125
ENST00000585509.5	chr17:76676271-76705814	0.0145417
ENST00000502732.5	chr1:179086466-179087899	0.0145424
ENST00000306999.6	chr7:16664607-16676080	0.0145743
ENST00000427191.6	chr4:87593517-87622954	0.0146108
ENST00000005558.8	chr7:112095817-112097093	0.0146138
ENST00000275300.2	chr6:160819010-160831878	0.0146405
ENST00000261866.11	chr15:44905627-44907764	0.0146764
ENST00000220659.10	chr8:37704371-37706173	0.0148029
ENST00000502732.5	chr1:179086466-179102509	0.0148598
ENST00000430046.6	chr5:72354259-72373320	0.0148659
ENST00000379274.6	chr13:42772613-42793930	0.0149237
ENST00000251722.10	chr2:234474243-234475329	0.0149271
ENST00000327283.7	chr18:12814201-12859253	0.0149329
ENST00000508803.5	chr4:1902352-1936989	0.0150125
ENST00000217909.7	chrX:118544152-118544325	0.0151541
ENST00000321945.11	chr4:84384646-84388691	0.0151951
ENST00000573584.5	chr17:5314022-5317454	0.0152621
ENST00000425967.7	chr8:38287199-38287466	0.015356
ENST00000434457.6	chr9:19276155-19276477	0.015394
ENST00000419781.5	chr2:135694410-135705469	0.0153942
ENST00000336273.7	chr8:98673299-98703416	0.0154225
ENST00000504145.5	chr8:90734242-90737869	0.0154828
ENST00000265361.7	chr7:80456740-80458061	0.0154999
ENST00000261839.11	chr15:52517097-52532076	0.015538
ENST00000543473.1	chr12:118823918-118829087	0.0155447
ENST00000369002.8	chr6:108197767-108204350	0.0155848
ENST00000405592.5	chr2:42909540-42924974	0.0156115
ENST00000369981.7	chr6:76558067-76572440	0.0156847
ENST00000264122.8	chr3:105452852-105470462	0.0157316
ENST00000368321.7	chr1:155895422-155896947	0.0159027
ENST00000367742.7	chr1:171537385-171544267	0.0160653
ENST00000568908.5	chr16:57685111-57688045	0.0160937
ENST00000441561.5	chr7:157155854-157160177	0.0161206
ENST00000358344.7	chr5:177633732-177634226	0.0161375
ENST00000468888.6	chr3:33614601-33633988	0.0161577
ENST00000440172.5	chr7:138583700-138597206	0.0161586
ENST00000248633.8	chr7:92146589-92147569	0.0161841
ENST00000264605.7	chr2:238419216-238436159	0.0161976
ENST00000380995.5	chr22:47188416-47193517	0.0162054
ENST00000196371.9	chr5:41840552-41862852	0.0162359
ENST00000553891.5	chr14:73490733-73491650	0.016354
ENST00000300648.6	chr12:120607972-120614020	0.0163574
ENST00000260372.7	chr15:42853467-42856055	0.0163936
ENST00000377223.5	chr1:9995549-9996685	0.0164079
ENST00000442092.5	chr3:50102463-50103935	0.016441
ENST00000317147.9	chr16:58616696-58617086	0.0164583
ENST00000554882.5	chr14:31581621-31583546	0.0165182
ENST00000262210.9	chr8:68030482-68062170	0.0165434
ENST00000260983.7	chr2:197084762-197085665	0.0166563
ENST00000230882.8	chr5:42688991-42700104	0.016667
ENST00000348295.7	chr22:29120964-29130715	0.0166988
ENST00000469017.6	chr9:91033692-91063904	0.0167774
ENST00000379644.8	chr8:43013717-43037403	0.0168099
ENST00000540326.5	chr9:127083737-127089724	0.0168534
ENST00000372899.5	chr6:42604748-42610219	0.0168726
ENST00000366600.7	chr1:235617467-235647831	0.0169401
ENST00000378814.9	chr6:17775245-17779330	0.0169672
ENST00000539068.5	chr6:35586872-35588051	0.0170228
ENST00000409331.6	chr2:85584089-85590289	0.017029
ENST00000349155.6	chr12:115114117-115117456	0.0170434
ENST00000299240.10	chr11:43418258-43429127	0.0170434
ENST00000427191.6	chr4:87687584-87696805	0.0170434
ENST00000276704.5	chr8:124243539-124251384	0.0170519
ENST00000369722.7	chr1:111998707-112002258	0.0170607
ENST00000419746.5	chr2:179400458-179402418	0.0170669
ENST00000348943.7	chr19:8520288-8536311	0.0170766
ENST00000546109.5	chr1:31810021-31811895	0.0171845
ENST00000379238.5	chr9:33935836-34017187	0.0172122
ENST00000432059.6	chr4:147425000-147438272	0.0172695
ENST00000611716.4	chr15:101968096-101972305	0.0173562
ENST00000361671.9	chr9:88589881-88593296	0.0174703
ENST00000536108.5	chr9:6984165-6990524	0.0176001
ENST00000303924.4	chr8:122640953-122641580	0.0176084
ENST00000555640.6	chr14:21460250-21460781	0.0176893
ENST00000251157.10	chr1:63042932-63044637	0.0176979
ENST00000253063.3	chr1:28601335-28605752	0.017709
ENST00000261772.12	chr16:70292882-70302282	0.0177814
ENST00000454465.1	chr2:87386685-87390151	0.017805
ENST00000368331.5	chr1:155746185-155753880	0.0178069
ENST00000343433.6	chr1:57252847-57258476	0.0178812
ENST00000615080.4	chr12:50821547-50824353	0.0179122
ENST00000262189.10	chr7:151917607-151935911	0.0179176
ENST00000426216.6	chr18:76856475-77067234	0.0179665
ENST00000367879.8	chr1:165859440-165860559	0.018003
ENST00000504942.6	chr8:104709313-104709524	0.0180447
ENST00000357505.10	chr13:33095509-33101669	0.0180835
ENST00000399503.3	chr5:56152426-56155742	0.0181317
ENST00000376980.7	chr10:22207707-22209892	0.0182317
ENST00000324331.10	chr6:5404774-5431405	0.0183001
ENST00000479335.5	chr14:68290258-68331856	0.0183299
ENST00000371627.4	chr10:93590679-93602148	0.0183498
ENST00000418501.5	chr10:75264774-75265065	0.0184028
ENST00000380958.7	chr13:28830428-28855516	0.0184402
ENST00000310298.8	chr15:85657103-85664245	0.0184798
ENST00000343253.11	chr1:93691889-93698150	0.0185089
ENST00000327347.9	chr10:13375816-13387028	0.018553
ENST00000450454.6	chr1:23743741-23745632	0.0186479
ENST00000270747.7	chr1:16528276-16529069	0.0186757
ENST00000263708.6	chr2:120677644-120684242	0.0187799
ENST00000394287.7	chr17:37580879-37584043	0.0187851
ENST00000380649.7	chr2:26435438-26438044	0.0188233
ENST00000301732.9	chr16:2378453-2379855	0.0188388
ENST00000493583.5	chrX:48895534-48898095	0.018842
ENST00000366806.6	chr6:168271062-168281197	0.0188517
ENST00000399878.7	chr4:25783863-25792196	0.0188928
ENST00000417172.5	chr7:134625842-134650137	0.0189002
ENST00000373456.11	chr1:33403997-33415375	0.0189297
ENST00000220659.10	chr8:37704371-37704693	0.018936
ENST00000525484.5	chr11:8987450-8989588	0.0189385
ENST00000373644.4	chr10:70411602-70412351	0.0191114
ENST00000373511.6	chr9:128432096-128434922	0.0191672
ENST00000320876.10	chr18:2762102-2772370	0.0191752
ENST00000325110.10	chr5:43294157-43299077	0.0192047
ENST00000412964.6	chr2:109410995-109432561	0.0192332
ENST00000221232.9	chr19:54647177-54647870	0.0192358
ENST00000449913.6	chr5:10415599-10426634	0.0192359
ENST00000358474.5	chr10:47894571-47896829	0.0192581
ENST00000340553.7	chr2:48555699-48586286	0.0192935
ENST00000340434.4	chr9:72338241-72356774	0.0193658
ENST00000400794.7	chr1:109524354-109529302	0.019379
ENST00000392757.8	chr10:126176990-126186697	0.0194084
ENST00000438132.7	chr16:19603111-19628130	0.0194824
ENST00000549412.5	chr12:49883247-49893988	0.0195824
ENST00000260947.8	chr2:215617170-215657169	0.0195899
ENST00000381125.8	chr10:3160973-3175506	0.019659
ENST00000450043.2	chr7:65595730-65610487	0.0196645
ENST00000335007.9	chr12:111168333-111169706	0.0196955
ENST00000524189.5	chr8:28956649-28967587	0.0197147
ENST00000341657.8	chr17:4120277-4139185	0.0197388
ENST00000263035.8	chr10:12148244-12150014	0.0197439
ENST00000261168.8	chr12:14599921-14610229	0.0197638
ENST00000336930.10	chr11:24927536-25071676	0.0198021
ENST00000445597.6	chr1:225355640-225373127	0.0198715
ENST00000420696.6	chr1:164761730-164790863	0.0198738
ENST00000374692.7	chr9:108467877-108510471	0.019878
ENST00000366910.9	chr1:220964832-220978616	0.0199274
ENST00000497424.5	chr20:3888572-3897697	0.0199597
ENST00000324198.10	chr22:26081136-26091181	0.0199982
ENST00000260210.4	chr11:116633268-116636162	0.0200579
ENST00000304992.10	chr17:1580269-1584348	0.0200948
ENST00000302538.9	chr17:975853-1003975	0.0201073
ENST00000337198.9	chr8:103845283-103846975	0.0201358
ENST00000283871.9	chr3:120357301-120360540	0.0201469
ENST00000517970.5	chr8:87386258-87414432	0.0201989
ENST00000270776.12	chr1:10471474-10473308	0.0202374
ENST00000389153.8	chr12:111907911-111948386	0.0202492
ENST00000443035.7	chr15:66015185-66034122	0.0202762
ENST00000370318.5	chr6:74149931-74150168	0.0203142
ENST00000367090.3	chr6:158994451-159046786	0.0204733
ENST00000430092.5	chr1:225355640-225446955	0.0204811
ENST00000254480.9	chr3:47747898-47762225	0.0205933
ENST00000456584.5	chr9:125772632-125839041	0.0207629
ENST00000360383.7	chr13:115016023-115030715	0.0207799
ENST00000316738.11	chr14:90397884-90398971	0.0208102
ENST00000426335.6	chr11:47187818-47189802	0.0208314
ENST00000611132.4	chr13:52992126-53000201	0.0208757
ENST00000261653.10	chr12:131283069-131293249	0.0209215
ENST00000427635.6	chr10:69747799-69804320	0.0209658
ENST00000253692.11	chr3:17425404-17470011	0.0210013
ENST00000522695.5	chr8:74464246-74601048	0.0210624
ENST00000317552.8	chrX:10463623-10535643	0.0210833
ENST00000402198.5	chr3:9486731-9490314	0.0210899
ENST00000511216.5	chr4:1341877-1349033	0.0211271
ENST00000301831.8	chr3:41973335-41979689	0.021169
ENST00000319217.11	chr9:13205034-13206098	0.0211768
ENST00000265107.8	chr5:37721216-37727147	0.0212272
ENST00000360110.8	chr3:195802029-195803993	0.0212564
ENST00000303586.11	chr19:35420787-35424627	0.0212938
ENST00000370841.8	chr1:76194085-76205795	0.0213054
ENST00000485376.5	chrX:149867667-149919712	0.0213607
ENST00000503974.5	chr4:95506715-95585186	0.0213867
ENST00000409645.5	chr2:135093787-135119979	0.0214037
ENST00000421745.6	chr2:32716491-32718734	0.0214193
ENST00000634606.1	chr1:59811918-59844509	0.0215037
ENST00000514430.5	chr4:103585841-103595227	0.0215293
ENST00000366844.7	chr1:225695652-225700718	0.0215817
ENST00000376936.8	chr1:11133990-11134383	0.0216403
ENST00000346128.10	chr15:30058468-30092905	0.0216471
ENST00000480174.5	chr1:84412806-84417659	0.0216497
ENST00000519789.5	chr8:87498712-87500868	0.0216497
ENST00000224949.8	chr10:3197782-3209234	0.0216497
ENST00000287912.7	chr7:155457868-155473602	0.0216684
ENST00000382466.7	chr13:21955572-21987911	0.0216866
ENST00000325212.10	chr11:93416724-93421031	0.0217372
ENST00000334651.10	chrX:2326785-2343345	0.0218321
ENST00000418115.5	chr3:49405860-49413024	0.0218354
ENST00000393408.7	chr17:46152367-46154403	0.0219078
ENST00000327783.8	chr21:31015145-31066382	0.0219718
ENST00000427097.5	chr20:31954664-31958435	0.0219834
ENST00000450198.6	chr9:2101569-2104169	0.0221223
ENST00000367545.7	chr6:145103057-145124283	0.0221235
ENST00000272793.9	chr2:170735034-170762674	0.0221619
ENST00000486921.5	chr1:215342541-215345526	0.0222666
ENST00000298832.13	chr14:76349027-76368567	0.02231
ENST00000339362.9	chr15:73468743-73470768	0.0223232
ENST00000461830.6	chr1:175956078-175996824	0.0223334
ENST00000397010.6	chr3:12353878-12458653	0.0223704
ENST00000475243.5	chr20:56993266-57014081	0.0223872
ENST00000527838.5	chr19:37678000-37698156	0.0224529
ENST00000438277.5	chr2:128855002-128867320	0.022482
ENST00000588925.5	chr18:55398645-55399255	0.0225398
ENST00000492622.6	chr13:49742748-49762769	0.0225497
ENST00000261708.8	chr17:30207591-30207773	0.0225941
ENST00000519031.5	chr16:20636744-20638638	0.0226399
ENST00000242351.9	chr7:138745781-138758776	0.0226528
ENST00000498033.5	chr7:90095723-90108588	0.0228146
ENST00000324932.11	chr11:3789810-3789974	0.0229439
ENST00000371429.3	chr1:54252830-54254869	0.0230013
ENST00000389936.4	chr15:41961025-42028896	0.0232219
ENST00000263556.3	chr10:74790028-74813348	0.023273
ENST00000469968.5	chr1:224437913-224491559	0.023426
ENST00000574998.5	chr16:14173146-14186739	0.0234377
ENST00000349703.6	chr4:39322002-39325037	0.023632
ENST00000560829.5	chr15:64410315-64415745	0.0236474
ENST00000301831.8	chr3:41722998-41759353	0.0237401
ENST00000538761.5	chr12:102437882-102439897	0.0237547
ENST00000399878.7	chr4:25766947-25769452	0.0237738
ENST00000280333.9	chr10:128768965-128824688	0.0238135
ENST00000361221.7	chr1:17928621-17934472	0.0239093
ENST00000343307.4	chr13:31789187-31835219	0.0239617
ENST00000254878.7	chr8:99116716-99120979	0.0239674
ENST00000424533.5	chr5:61778927-61789951	0.0240036
ENST00000361577.7	chr14:45473263-45481278	0.0240804
ENST00000359626.9	chr7:66532271-66582605	0.024141
ENST00000377227.8	chr5:176378474-176385155	0.0243429
ENST00000339570.9	chr12:125292306-125302253	0.0243622
ENST00000265069.12	chr5:32390380-32404202	0.0246351
ENST00000263773.9	chr11:47772467-47786914	0.0246679
ENST00000437506.1	chr3:28051960-28070094	0.0247099
ENST00000485687.5	chr3:99998492-100000691	0.0248255
ENST00000510413.5	chr4:151719232-151753128	0.0248656
ENST00000522171.5	chr8:95839490-95840021	0.0249026
ENST00000475057.5	chr6:44900389-44922344	0.0249544
ENST00000313116.11	chrX:47315319-47315797	0.0249557
ENST00000302538.9	chr17:953289-970482	0.0249942
ENST00000296555.9	chr4:153253747-153259088	0.0251468
ENST00000540393.6	chr17:2894590-2901670	0.0251851
ENST00000367723.8	chr1:172569203-172571927	0.0253003
ENST00000534526.6	chr12:32760890-32778713	0.0253386
ENST00000395734.7	chr3:47956306-47960331	0.0254043
ENST00000374935.7	chr1:21306826-21377487	0.0254214
ENST00000354185.8	chr10:70719561-70723225	0.025592
ENST00000258399.7	chr2:219353026-219360673	0.0256931
ENST00000196371.9	chr5:41850131-41862852	0.0257061
ENST00000301011.9	chr16:88675341-88677944	0.0257474
ENST00000471841.5	chr3:179080145-179095236	0.0257596
ENST00000407228.7	chr16:52497845-52502486	0.0257788
ENST00000232375.7	chr3:48581012-48587667	0.025791
ENST00000380995.5	chr22:47393529-47433094	0.0258078
ENST00000263708.6	chr2:120634898-120640199	0.0258905
ENST00000261951.8	chr5:179996109-179998432	0.0258964
ENST00000445597.6	chr1:225418774-225454471	0.02596
ENST00000503687.1	chr7:66260497-66264401	0.0259645
ENST00000551477.5	chr12:51449617-51450285	0.0259721
ENST00000268712.7	chr17:16042321-16047010	0.025974
ENST00000357574.7	chr18:54446661-54483375	0.0259954
ENST00000253079.10	chr12:123262037-123282747	0.0260132
ENST00000345317.6	chr7:26724354-26729981	0.0260147
ENST00000376542.7	chr20:25282854-25290211	0.0260208
ENST00000388795.9	chr4:128938517-128942393	0.0260422
ENST00000268251.12	chr16:8839857-8851663	0.0260457
ENST00000324238.6	chr17:29124328-29131126	0.0261009
ENST00000522684.5	chr8:141813641-141900868	0.0261194
ENST00000406207.4	chr1:235600636-235602237	0.0263566
ENST00000620048.4	chr1:197552281-197616244	0.0264093
ENST00000252744.5	chr5:60768507-60790237	0.0264363
ENST00000471841.5	chr3:179096128-179096602	0.026475
ENST00000373670.5	chr9:125617462-125622410	0.0265468
ENST00000548411.5	chr12:32480394-32481489	0.0265587
ENST00000280333.9	chr10:128904494-128908618	0.0266198
ENST00000552283.5	chr12:102492883-102506010	0.0266789
ENST00000355683.9	chr14:31420068-31425448	0.0267156
ENST00000358731.8	chr5:70844508-70856064	0.0267172
ENST00000360839.2	chr5:139818045-139828890	0.0267299
ENST00000346329.7	chr11:70251370-70253697	0.0267533
ENST00000409843.5	chr2:189248489-189248616	0.026816
ENST00000402508.5	chr2:48045917-48046217	0.0268741
ENST00000586942.5	chr17:74554455-74555125	0.0268855
ENST00000287647.7	chr3:10130132-10130634	0.0268855
ENST00000295901.8	chr3:64004274-64008199	0.0268855
ENST00000537553.5	chr12:30881581-30888140	0.0270693
ENST00000240423.8	chr2:97024782-97026448	0.0272006
ENST00000487273.6	chr8:38865404-38913291	0.0272805
ENST00000301180.9	chr12:51064968-51077031	0.0272876
ENST00000264042.7	chr2:242371093-242374445	0.027303
ENST00000367462.4	chr1:190233994-190250880	0.027434
ENST00000438447.1	chr5:31995681-32010588	0.0274905
ENST00000521951.1	chr8:128902834-128903244	0.0276493
ENST00000421797.6	chr7:131060182-131084192	0.0276917
ENST00000280285.9	chr5:32270922-32276848	0.0277159
ENST00000615879.4	chr16:22319468-22320831	0.0277503
ENST00000333229.6	chr21:40596333-40604424	0.0277538
ENST00000424082.6	chr9:129928347-129931051	0.0277774
ENST00000368346.7	chr1:155330091-155365344	0.0278439
ENST00000602566.5	chr1:120539619-120594393	0.027894
ENST00000348225.6	chr7:136935976-136939721	0.0278996
ENST00000375838.5	chr1:15886020-15890854	0.0279859
ENST00000492143.5	chr7:148543561-148544397	0.0279958
ENST00000325212.10	chr11:93456206-93460803	0.0280298
ENST00000265388.9	chr7:128640482-128658211	0.0280698
ENST00000370010.6	chr6:76368977-76380436	0.0280782
ENST00000346085.9	chr6:157150360-157150555	0.0281903
ENST00000337138.8	chr14:62204804-62205091	0.0282043
ENST00000318522.9	chr2:42483640-42491871	0.028205
ENST00000635056.1	chr1:100889777-100908552	0.0282359
ENST00000378164.6	chr8:120800577-120810086	0.0282791
ENST00000389413.7	chr7:157449048-157475629	0.0283128
ENST00000541714.6	chr19:3746008-3746874	0.0283467
ENST00000551118.6	chr10:70191618-70229920	0.0284044
ENST00000375735.6	chr11:103173821-103270600	0.0284391
ENST00000356770.8	chr3:52651277-52661386	0.028442
ENST00000267859.7	chr15:59961090-59972507	0.0284754
ENST00000397086.6	chr16:2312278-2314332	0.0284884
ENST00000563576.1	chr15:41961025-41991357	0.0285083
ENST00000409235.7	chr19:38848917-38849201	0.0285347
ENST00000338205.9	chr9:114199219-114213835	0.0285447
ENST00000273666.10	chr3:121132004-121134815	0.0285646
ENST00000421745.6	chr2:32626230-32631625	0.028682
ENST00000262126.8	chr18:9195548-9221997	0.0287201
ENST00000295065.9	chr2:32108454-32157204	0.0287395
ENST00000380958.7	chr13:28794367-28846208	0.0287441
ENST00000553728.1	chr14:39782543-39818181	0.0288784
ENST00000261839.11	chr15:52521329-52532076	0.0288913
ENST00000421797.6	chr7:131071878-131113904	0.0289193
ENST00000514430.5	chr4:103644027-103647840	0.0289866
ENST00000419735.7	chr7:105260646-105264714	0.0290034
ENST00000373731.6	chr6:36437828-36447488	0.0290224
ENST00000407327.8	chr19:10748319-10748991	0.0291244
ENST00000443700.5	chr2:224629929-224642586	0.0292574
ENST00000334126.11	chr11:73843888-73872601	0.0292931
ENST00000265970.11	chr11:17156365-17167489	0.0293153
ENST00000450689.6	chr7:86567441-86577238	0.0293267
ENST00000368851.9	chr6:111493897-111498868	0.0293513
ENST00000298248.11	chr13:21006240-21013893	0.0294058
ENST00000003302.8	chr11:113704141-113712490	0.0294392
ENST00000033079.7	chr5:137353990-137356886	0.0294618
ENST00000360647.8	chr3:125032151-125042288	0.0295684
ENST00000231498.7	chr5:37342650-37358253	0.0295801
ENST00000297423.8	chr8:48192449-48511758	0.0297675
ENST00000282486.10	chr3:152163070-152165562	0.0297809
ENST00000229179.8	chr12:69109406-69135760	0.0297925
ENST00000368331.5	chr1:155764840-155784240	0.0298428
ENST00000439128.6	chr4:170398274-170400685	0.0299607
ENST00000540367.5	chr11:68574934-68580044	0.0299822
ENST00000372771.4	chr1:40656443-40668286	0.0300243
ENST00000590751.5	chr19:38074871-38077646	0.0300612
ENST00000541076.6	chr12:123661234-123682881	0.0301266
ENST00000488540.5	chr1:9991948-9992956	0.0301622
ENST00000344626.8	chr19:11170428-11170863	0.030379
ENST00000284637.13	chr4:170027997-170043417	0.0304696
ENST00000421797.6	chr7:131060182-131130662	0.0305751
ENST00000395527.8	chr17:20149238-20156899	0.0305868
ENST00000297056.10	chr7:6465618-6476164	0.0306085
ENST00000394947.7	chr15:75687020-75692497	0.0306594
ENST00000618833.4	chr3:78763546-78767033	0.0306615
ENST00000371730.6	chr1:51864703-51887530	0.0306911
ENST00000278426.7	chr11:57258696-57259335	0.0306958
ENST00000263409.8	chr5:38523520-38530768	0.0308427
ENST00000346348.7	chr6:86251702-86253478	0.0308768
ENST00000361983.6	chr10:70768596-70770771	0.0309351
ENST00000344537.9	chr6:15615497-15627706	0.0310639
ENST00000163416.6	chr14:93275644-93282766	0.031066
ENST00000508803.5	chr4:1902352-1952930	0.0313982
ENST00000415083.6	chr18:23612362-23658124	0.0314214
ENST00000299314.11	chr12:102173929-102183835	0.0314256
ENST00000359660.9	chr5:107521817-107703654	0.0314287
ENST00000325722.7	chr1:35925905-35932296	0.0314546
ENST00000415365.5	chr7:16705061-16736686	0.0315162
ENST00000283684.8	chr18:55368270-55373819	0.0316033
ENST00000522684.5	chr8:141745349-141900868	0.0316166
ENST00000248306.7	chr12:82780581-82796909	0.0316256
ENST00000242848.8	chr13:46594583-46619648	0.0317749
ENST00000357022.6	chr2:61406115-61408540	0.0318073
ENST00000379540.7	chr9:33351557-33354890	0.031836
ENST00000612223.4	chr17:35944755-35946657	0.0318847
ENST00000264235.12	chr3:119624601-119642330	0.0318979
ENST00000345383.9	chr14:89319314-89327676	0.0319226
ENST00000554684.5	chr14:91947919-91957146	0.0319246
ENST00000357702.9	chr2:128747137-128754065	0.0319422
ENST00000319006.7	chr11:755878-760253	0.0319671
ENST00000442092.5	chr3:50102463-50112763	0.0319789
ENST00000380324.7	chr15:63829223-63848947	0.031986
ENST00000329214.12	chr17:79634758-79639185	0.031994
ENST00000392185.7	chr6:158288578-158296208	0.0320543
ENST00000280333.9	chr10:128768965-128860040	0.0320921
ENST00000379454.8	chr8:62593526-62596747	0.0321311
ENST00000282032.3	chr11:30352432-30354540	0.032145
ENST00000540243.5	chr1:93580244-93581175	0.0322859
ENST00000369485.8	chr6:89600213-89650899	0.032291
ENST00000336273.7	chr8:98731276-98735263	0.0323025
ENST00000544802.5	chr7:72617462-72618644	0.0324097
ENST00000356056.9	chr15:72180344-72186119	0.032416
ENST00000554126.5	chr14:71884846-71996087	0.0325604
ENST00000409025.5	chr2:85872070-85875976	0.0326258
ENST00000376279.7	chr13:100914982-100925600	0.0326287
ENST00000448507.5	chr4:6995910-7016284	0.0326622
ENST00000292782.8	chr3:182665025-182683541	0.0326798
ENST00000381527.7	chr13:26956950-26959479	0.0327113
ENST00000258739.8	chr7:6505701-6513915	0.032759
ENST00000329138.8	chr17:79652634-79658601	0.0327939
ENST00000258739.8	chr7:6505701-6509385	0.0328063
ENST00000308214.13	chr16:19741751-19745149	0.0328135
ENST00000331134.10	chr17:79555969-79564342	0.0328202
ENST00000348405.8	chr4:83791477-83796975	0.032929
ENST00000547997.5	chr12:95650325-95690034	0.0329787
ENST00000446044.5	chr3:50677796-50679763	0.0330047
ENST00000393808.7	chr2:86071518-86075327	0.0330798
ENST00000230449.8	chr6:629834-637861	0.0332082
ENST00000296255.7	chr3:128344376-128345675	0.0332411
ENST00000446526.7	chr17:74308950-74309972	0.033293
ENST00000379933.7	chr6:7187666-7189555	0.0333167
ENST00000431670.6	chr3:111632165-111651244	0.0334039
ENST00000392209.7	chr2:208589523-208605430	0.0334736
ENST00000409581.5	chr2:191523883-191537878	0.0334815
ENST00000344204.8	chr5:14293120-14304701	0.0335351
ENST00000620662.1	chr7:74524751-74536811	0.0335479
ENST00000313546.7	chr12:89860546-89891119	0.0335944
ENST00000595618.5	chr19:17267718-17273932	0.0338151
ENST00000431180.5	chr3:47087976-47108608	0.0338352
ENST00000379068.7	chrX:24828014-24844718	0.0338612
ENST00000343533.9	chrX:77243737-77245454	0.0338731
ENST00000605844.5	chr17:34161569-34165557	0.0338775
ENST00000296679.8	chr5:76745584-76785397	0.0338958
ENST00000251654.8	chr3:135974697-135980907	0.0339308
ENST00000420453.1	chr10:37550791-37553565	0.0339422
ENST00000267890.10	chr15:43120125-43164956	0.0339489
ENST00000282488.11	chr3:152173366-152173853	0.0339548
ENST00000389467.3	chr16:18865977-18871025	0.0340003
ENST00000444636.5	chr2:231222519-231248290	0.0340432
ENST00000409257.9	chr17:76198579-76198832	0.034046
ENST00000442578.5	chr7:65892935-65915223	0.0340602
ENST00000299980.8	chr16:71803525-71808495	0.0340698
ENST00000261745.8	chr12:112528529-112530940	0.0341068
ENST00000409354.6	chr2:63631182-63631792	0.0341428
ENST00000453771.5	chr1:203786053-203787817	0.0343178
ENST00000221566.6	chr19:2762503-2769089	0.034323
ENST00000369162.6	chr6:101296023-101296583	0.0343548
ENST00000322652.9	chr17:30267304-30267505	0.0343661
ENST00000287546.8	chr3:184566858-184618760	0.0343964
ENST00000305768.9	chr19:33390762-33392318	0.0345317
ENST00000367669.7	chr1:176085759-176133027	0.0345547
ENST00000427191.6	chr4:87693930-87696805	0.0345612
ENST00000361658.6	chr17:19689249-19705235	0.0346924
ENST00000620430.4	chr12:105550503-105553926	0.0347432
ENST00000259351.9	chr9:129957369-129961345	0.0347441
ENST00000314607.10	chr1:35846859-35855699	0.034793
ENST00000336686.8	chr3:37162982-37170640	0.0348268
ENST00000376352.6	chr17:53108528-53158544	0.0348412
ENST00000261866.11	chr15:44876011-44892830	0.0348612
ENST00000340934.9	chr1:222889025-222897506	0.0349079
ENST00000434724.6	chr16:11980327-11991892	0.0349408
ENST00000230640.9	chr5:54635837-54696249	0.0349499
ENST00000313654.13	chr18:21489116-21501549	0.0349669
ENST00000263073.10	chr17:2089956-2091809	0.0350067
ENST00000307564.8	chr9:117110003-117113301	0.0350181
ENST00000265069.12	chr5:32397324-32404202	0.0350351
ENST00000202556.13	chr14:104223986-104263855	0.0351236
ENST00000424000.6	chr2:178980988-178990911	0.035158
ENST00000398571.6	chr2:61430274-61441829	0.0352661
ENST00000317907.8	chr2:32858942-32875300	0.0353157
ENST00000265713.6	chr8:41832221-41836295	0.0353347
ENST00000490506.5	chr14:23419522-23420898	0.0353609
ENST00000377767.8	chr13:73352324-73352518	0.035373
ENST00000373233.7	chr20:40141484-40143591	0.0354733
ENST00000361246.6	chr14:103474808-103478525	0.0355088
ENST00000373344.9	chrX:76776265-76778879	0.035587
ENST00000438793.7	chr5:102284081-102286524	0.0356028
ENST00000247833.11	chr12:70193988-70195501	0.0356758
ENST00000233838.8	chr2:85782606-85783383	0.035694
ENST00000377093.8	chr1:10331559-10335561	0.0357234
ENST00000265631.9	chr7:95813588-95838289	0.035741
ENST00000620048.4	chr1:197611840-197643299	0.035772
ENST00000261667.7	chr13:50279756-50280508	0.0357904
ENST00000347869.7	chr3:50144199-50145737	0.0357925
ENST00000610605.4	chr6:111208707-111211559	0.0358023
ENST00000360586.7	chr14:55467220-55468903	0.0358427
ENST00000523767.5	chr5:149921131-149922533	0.0358465
ENST00000376279.7	chr13:100909848-100921037	0.0359682
ENST00000314358.9	chr5:137733866-137735701	0.0360287
ENST00000338205.9	chr9:114178551-114206774	0.0360538
ENST00000264042.7	chr2:242346951-242350545	0.0361417
ENST00000392403.7	chr1:155348071-155349907	0.0361446
ENST00000310380.10	chr3:194877177-194947585	0.0361614
ENST00000430624.5	chr2:208420351-208442379	0.0361701
ENST00000458591.6	chr14:31139461-31177271	0.0361801
ENST00000626589.2	chr15:25654234-25660989	0.0362549
ENST00000370331.5	chr1:93029198-93070959	0.0362661
ENST00000544915.5	chr12:27521194-27533337	0.0362993
ENST00000349938.8	chr2:232070910-232104754	0.0363869
ENST00000300648.6	chr12:120612964-120614020	0.036432
ENST00000381227.5	chr4:57883208-57883894	0.0364886
ENST00000545693.5	chr10:34739244-34759191	0.0365453
ENST00000373652.7	chr2:230840956-230861639	0.0365457
ENST00000292123.9	chr19:5641604-5641957	0.0365546
ENST00000393066.7	chr17:57119173-57125180	0.0366049
ENST00000333371.7	chr15:91542906-91543205	0.0366116
ENST00000434009.5	chr6:111685055-111689231	0.03669
ENST00000374316.9	chr6:33623542-33627326	0.0366968
ENST00000529689.5	chr11:82984689-82989872	0.0367448
ENST00000264963.8	chr2:97399255-97400263	0.0367467
ENST00000546266.5	chr6:88331071-88331731	0.0368234
ENST00000445597.6	chr1:225355640-225418853	0.036885
ENST00000412216.5	chr19:52380534-52384130	0.0369113
ENST00000261772.12	chr16:70294946-70302282	0.0369263
ENST00000431180.5	chr3:47103652-47139571	0.0369636
ENST00000544440.2	chr13:77791974-77818086	0.0370454
ENST00000617908.4	chr9:35295692-35366990	0.0370966
ENST00000327171.7	chr15:49574183-49584734	0.0371064
ENST00000350498.7	chr7:99001020-99002576	0.0371355
ENST00000261881.8	chr15:66641397-66641775	0.0371656
ENST00000264279.9	chr2:203147073-203149204	0.0371784
ENST00000445792.7	chrX:322139-323067	0.0371909
ENST00000438724.5	chr13:79932408-79946065	0.0371913
ENST00000466493.5	chr10:70152894-70156638	0.0372187
ENST00000083182.7	chr17:58538023-58539422	0.0374529
ENST00000376352.6	chr17:53076705-53084958	0.0374567
ENST00000242505.10	chr10:74952313-74970196	0.0374624
ENST00000311129.9	chr11:111614099-111626174	0.0374687
ENST00000396153.6	chr1:51048289-51061888	0.0374854
ENST00000262210.9	chr8:67986477-68049838	0.0375127
ENST00000380393.7	chr20:2903852-2945848	0.0375312
ENST00000260766.7	chr10:95790439-95792009	0.0375412
ENST00000260129.5	chr8:56695306-56708711	0.0376216
ENST00000623461.3	chr10:75830427-75832610	0.037628
ENST00000380861.8	chrX:10031484-10078060	0.0376473
ENST00000504381.5	chr3:130711794-130720188	0.0376558
ENST00000462932.1	chr10:51381438-51384357	0.0377258
ENST00000446758.5	chr2:179981300-179982340	0.0377607
ENST00000373479.8	chr6:37336259-37339350	0.0377883
ENST00000326639.10	chr4:128998942-129003460	0.0378946
ENST00000381070.7	chr5:64096074-64100213	0.0380584
ENST00000421528.6	chr1:58971731-59002413	0.0380643
ENST00000373803.6	chr20:35293448-35299800	0.0381487
ENST00000320876.10	chr18:2666155-2674144	0.0381646
ENST00000367669.7	chr1:176104145-176133027	0.0382041
ENST00000336273.7	chr8:98718853-98725997	0.0382352
ENST00000325631.9	chr5:68728353-68728920	0.0382819
ENST00000392717.6	chr2:165578584-165600385	0.0383186
ENST00000467590.1	chrX:13684435-13698717	0.0384574
ENST00000396556.6	chr3:31743850-31774903	0.0384854
ENST00000281129.7	chr14:81362061-81372425	0.0385087
ENST00000330149.9	chr14:39620949-39627606	0.0385913
ENST00000375946.8	chr10:27469881-27470510	0.0386572
ENST00000321169.9	chr3:15604864-15614749	0.0386822
ENST00000263035.8	chr10:12136071-12162266	0.0387429
ENST00000438793.7	chr5:102338736-102345570	0.0387561
ENST00000433473.7	chr1:40555081-40558179	0.0387712
ENST00000337138.8	chr14:62204804-62207906	0.0387821
ENST00000358075.10	chrX:77096742-77112994	0.0388366
ENST00000397334.2	chr1:159888627-159890327	0.0388521
ENST00000554546.5	chr14:73749066-73763993	0.0388556
ENST00000316005.11	chr1:89206670-89250507	0.0388828
ENST00000343028.8	chr12:27143382-27152609	0.0388965
ENST00000389698.7	chr14:36133847-36194359	0.0389131
ENST00000379644.8	chr8:43033216-43037403	0.0389164
ENST00000334746.9	chr14:93727947-93762503	0.0389818
ENST00000206595.10	chr14:31050281-31062845	0.039018
ENST00000359314.5	chr6:47563596-47574013	0.0391497
ENST00000393094.6	chr11:107916996-107923528	0.0391573
ENST00000281741.8	chr14:52936754-52937398	0.0392014
ENST00000580170.5	chr18:8076452-8114825	0.0392719
ENST00000521180.5	chr8:134487961-134488843	0.0392861
ENST00000262554.6	chr9:94808280-94830380	0.0393161
ENST00000496811.5	chr3:154006654-154017714	0.0393221
ENST00000257829.7	chr11:34129757-34140050	0.0393221
ENST00000216602.10	chr14:104193128-104195519	0.0393221
ENST00000361221.7	chr1:17907047-17966797	0.0393221
ENST00000454300.5	chr2:159857591-159954346	0.0393285
ENST00000375643.7	chr9:95018961-95022516	0.039386
ENST00000442141.5	chr2:26587169-26590088	0.0394016
ENST00000262919.9	chr20:3515899-3520982	0.0394597
ENST00000588061.5	chr17:76075475-76079247	0.0395092
ENST00000348370.8	chr15:59323002-59350749	0.0395126
ENST00000372903.6	chr6:42571325-42573597	0.0395684
ENST00000357869.7	chr12:49167251-49168301	0.0395816
ENST00000393021.7	chr17:58012553-58018304	0.0396007
ENST00000351004.7	chr7:79818266-79842185	0.0396146
ENST00000432176.6	chr7:23015828-23023664	0.0396383
ENST00000460843.5	chr9:140622800-140648743	0.0396711
ENST00000361577.7	chr14:45481177-45514073	0.039767
ENST00000521400.5	chr8:27361120-27364511	0.0398069
ENST00000379152.7	chr16:68300495-68331379	0.0398087
ENST00000539888.5	chr1:179316734-179319566	0.0398939
ENST00000221130.9	chr8:30553896-30560757	0.040036
ENST00000379561.5	chr13:41133645-41134997	0.0400544
ENST00000389467.3	chr16:18846213-18856973	0.0401141
ENST00000305135.9	chr3:183435438-183439924	0.0401709
ENST00000265970.11	chr11:17124208-17134213	0.0401825
ENST00000393445.7	chr2:100065797-100079084	0.0402435
ENST00000248633.8	chr7:92138642-92147569	0.0402702
ENST00000334464.6	chr10:119078382-119100613	0.0403768
ENST00000405995.5	chr9:134305476-134323191	0.0403864
ENST00000472487.5	chr1:59141148-59150923	0.0404541
ENST00000436874.5	chr12:95681439-95690034	0.0404872
ENST00000283351.8	chr18:29426678-29429702	0.040515
ENST00000525428.5	chr11:77330650-77336863	0.0405526
ENST00000622406.4	chr13:113845185-113854830	0.0405997
ENST00000431285.5	chr3:9466150-9477590	0.0407283
ENST00000375360.7	chr9:96827015-96850545	0.0407288
ENST00000295851.9	chr2:204231599-204245107	0.0407647
ENST00000361756.7	chr11:71693806-71701763	0.0407657
ENST00000439677.5	chr16:88008653-88014733	0.0407658
ENST00000488540.5	chr1:9991948-9994918	0.0407785
ENST00000262210.9	chr8:68044185-68076743	0.0407863
ENST00000557943.5	chr15:76518189-76588078	0.0408161
ENST00000566802.5	chr16:74382764-74384636	0.0408236
ENST00000356401.8	chr3:49016914-49017929	0.0408897
ENST00000539759.5	chr11:47656223-47660603	0.0409619
ENST00000304895.8	chr7:65439281-65441189	0.0409888
ENST00000438423.6	chr15:57535669-57555472	0.0410327
ENST00000543571.5	chr6:150001010-150001593	0.041042
ENST00000392332.7	chr2:191109612-191117033	0.0410963
ENST00000405201.5	chr12:124904502-124922542	0.0411285
ENST00000544778.6	chr17:65850055-65871136	0.0411398
ENST00000505330.5	chr3:130699425-130712942	0.0411436
ENST00000527805.5	chr11:108098321-108138069	0.0412301
ENST00000452837.6	chr3:9406699-9413220	0.0412352
ENST00000461830.6	chr1:176012321-176015460	0.041257
ENST00000403097.5	chr7:50742132-50778687	0.0412891
ENST00000216190.12	chr22:36919255-36920779	0.0413313
ENST00000429741.5	chr7:45776385-45791245	0.0413952
ENST00000344337.10	chr3:122168420-122186276	0.0414494
ENST00000264951.8	chr3:142144063-142145683	0.0415589
ENST00000510413.5	chr4:151656409-151753128	0.0415859
ENST00000231498.7	chr5:37326002-37358253	0.0416361
ENST00000358823.6	chr1:200801327-200801973	0.041707
ENST00000287701.14	chr8:28821327-28828036	0.0417403
ENST00000394440.7	chr2:62100136-62100428	0.0418631
ENST00000396153.6	chr1:50956259-51001129	0.0418664
ENST00000237596.6	chr4:88979134-88989213	0.0418763
ENST00000327134.7	chr3:196533449-196545027	0.0419294
ENST00000520356.5	chr8:135612678-135621122	0.0419324
ENST00000272645.8	chr2:128608163-128610679	0.0419628
ENST00000310298.8	chr15:85657103-85658718	0.0420041
ENST00000376887.8	chr13:95829960-95840796	0.0420653
ENST00000343815.10	chr1:154231452-154232505	0.0420804
ENST00000525815.5	chr11:107673726-107686691	0.0421531
ENST00000380615.7	chr13:30829583-30857928	0.0421965
ENST00000278616.8	chr11:108199747-108202764	0.0422119
ENST00000328736.7	chr14:88945263-88946696	0.0422795
ENST00000011619.5	chr6:13632601-13659064	0.0422828
ENST00000492220.1	chr1:150413398-150418877	0.0423167
ENST00000338432.11	chr12:109605700-109617102	0.0423453
ENST00000526995.5	chr11:36516525-36518816	0.0424246
ENST00000493960.6	chr3:56697568-56707753	0.0424305
ENST00000563726.5	chr19:11526612-11527733	0.0424652
ENST00000396594.7	chr9:36246027-36249394	0.0424763
ENST00000368655.4	chr1:153791266-153792211	0.0424931
ENST00000320805.8	chr16:28965885-28970421	0.0425253
ENST00000471595.5	chr3:136045644-136048826	0.0425895
ENST00000399410.7	chr16:16146580-16150152	0.0426902
ENST00000300027.12	chr15:89811629-89820122	0.0427046
ENST00000228280.9	chr12:88898935-88939642	0.0427481
ENST00000331244.9	chr10:131958258-131965244	0.0427909
ENST00000281741.8	chr14:53003436-53011089	0.0427981
ENST00000447540.5	chr16:53289511-53302038	0.0430801
ENST00000242848.8	chr13:46559431-46563232	0.0430861
ENST00000282516.12	chr5:36984777-36986403	0.0431386
ENST00000389793.6	chr1:235993525-235996967	0.0431698
ENST00000264775.9	chr5:54786787-54786942	0.0431842
ENST00000357277.7	chrX:17092236-17157084	0.0431865
ENST00000311275.11	chr20:45874751-45891172	0.0432022
ENST00000519728.5	chr8:56863017-56866543	0.0432417
ENST00000367545.7	chr6:144772505-144784002	0.0432861
ENST00000398039.2	chr13:53196123-53211581	0.043289
ENST00000381322.5	chr4:56355540-56376232	0.0433051
ENST00000231498.7	chr5:37301538-37305312	0.0433526
ENST00000491071.6	chr6:73016960-73043538	0.0434033
ENST00000311275.11	chr20:45878030-45976670	0.0434064
ENST00000266529.7	chr12:42711141-42717906	0.0434842
ENST00000522684.5	chr8:141710989-141756959	0.0434903
ENST00000343067.8	chr1:29313942-29365938	0.0435457
ENST00000254480.9	chr3:47702783-47718272	0.0436492
ENST00000549340.5	chr12:51447594-51450285	0.0437374
ENST00000506851.5	chr4:145985723-146002902	0.0437616
ENST00000224652.10	chr10:123549683-123600778	0.0439863
ENST00000373855.5	chr9:123914762-123921297	0.0439984
ENST00000336273.7	chr8:98703179-98735263	0.0440075
ENST00000259808.8	chr6:3076997-3089891	0.044013
ENST00000261866.11	chr15:44861595-44865943	0.044028
ENST00000424317.5	chr2:197860102-197870634	0.0440992
ENST00000447540.5	chr16:53337631-53340309	0.0441076
ENST00000510413.5	chr4:151719232-151770150	0.044117
ENST00000618043.4	chr16:68300495-68325564	0.0441224
ENST00000281513.9	chr2:15555669-15651474	0.0441356
ENST00000493112.5	chr3:67559230-67579610	0.044141
ENST00000589123.5	chr19:3433515-3435205	0.0442335
ENST00000531921.5	chr11:32608557-32611187	0.0442693
ENST00000437048.6	chr17:505034-559193	0.044349
ENST00000254051.10	chr17:38652238-38652772	0.0444021
ENST00000366862.9	chr1:224318173-224321914	0.0444085
ENST00000412988.6	chr17:15611468-15620627	0.0444131
ENST00000361758.8	chr6:163899811-163956157	0.0444276
ENST00000509667.5	chr5:54771126-54786942	0.0444425
ENST00000543470.5	chr1:213251037-213341316	0.044532
ENST00000355999.4	chr2:168994597-169038600	0.0445505
ENST00000352456.7	chr19:41774127-41787180	0.0446146
ENST00000588847.5	chr17:76027596-76047529	0.0446985
ENST00000265631.9	chr7:95799356-95838289	0.0447589
ENST00000349995.9	chr13:46090277-46099186	0.0447875
ENST00000367545.7	chr6:145069381-145079125	0.0447901
ENST00000318010.12	chr15:42613982-42622870	0.0448134
ENST00000315579.9	chr12:6630963-6631203	0.0448562
ENST00000430479.5	chr7:13971126-13978871	0.0450066
ENST00000430725.6	chr14:105814829-105821514	0.0450122
ENST00000496455.6	chr3:155615715-155643155	0.0450164
ENST00000319481.7	chr18:21912905-21946930	0.045022
ENST00000549687.5	chr12:100707199-100723097	0.0450593
ENST00000262126.8	chr18:9182379-9195696	0.0452081
ENST00000392723.5	chr1:151380575-151381304	0.0452252
ENST00000396231.6	chr22:44022326-44031096	0.0452504
ENST00000254480.9	chr3:47742767-47762225	0.0452585
ENST00000377191.4	chr20:21321358-21327188	0.0452996
ENST00000539068.5	chr6:35586872-35610620	0.0453772
ENST00000380736.5	chrX:11196219-11207104	0.0454018
ENST00000379310.7	chr13:42385360-42407667	0.0455211
ENST00000322536.7	chr11:108709172-108722936	0.0455837
ENST00000267890.10	chr15:43109229-43164956	0.0457583
ENST00000400137.8	chr20:1352719-1356247	0.0458765
ENST00000358621.8	chr10:13705452-13717044	0.045909
ENST00000261716.7	chr17:27816681-27818883	0.0459339
ENST00000343098.5	chr2:186625714-186629292	0.0459393
ENST00000409598.8	chr4:152080391-152108615	0.0461007
ENST00000382409.3	chr11:678693-688460	0.0461007
ENST00000334690.10	chr4:184603884-184606556	0.0461914
ENST00000370801.7	chr1:78041752-78107340	0.0461961
ENST00000381626.6	chr7:33057050-33075600	0.0462108
ENST00000595618.5	chr19:17270204-17273932	0.0462293
ENST00000552928.5	chr12:42604156-42606286	0.0462391
ENST00000351808.9	chr13:21215428-21219097	0.0463465
ENST00000557682.6	chr15:93428744-93435302	0.0463839
ENST00000425241.5	chr3:15073885-15080734	0.0464012
ENST00000361972.8	chr10:7285519-7327916	0.0464097
ENST00000448504.6	chr17:66303083-66397591	0.0464407
ENST00000455480.6	chr12:112171726-112187149	0.0464523
ENST00000249923.7	chr11:14512110-14520531	0.0464523
ENST00000280772.6	chr10:61865662-61932944	0.0464523
ENST00000243344.7	chr2:166771710-166786874	0.0464523
ENST00000367607.7	chr1:179981063-179985105	0.0464523
ENST00000530927.5	chr6:1930336-2117790	0.0464564
ENST00000229405.8	chr6:35248832-35255622	0.0464675
ENST00000281419.7	chr2:9458652-9468040	0.0464905
ENST00000217173.6	chr20:3102029-3104052	0.0465102
ENST00000265748.6	chr7:36450122-36450775	0.0466042
ENST00000393066.7	chr17:57134235-57153075	0.0466482
ENST00000612630.4	chr19:4950622-4951008	0.0467835
ENST00000520328.5	chr14:91655253-91666249	0.0468177
ENST00000378460.6	chr11:47819330-47823482	0.0468369
ENST00000273668.6	chr3:121573533-121591635	0.0468592
ENST00000344517.4	chr1:229661682-229667478	0.0469013
ENST00000367800.8	chr6:135621637-135644462	0.0469133
ENST00000522447.5	chr8:71550049-71553285	0.0469275
ENST00000515847.1	chr4:41455581-41526495	0.0469301
ENST00000538962.5	chr9:114341075-114348445	0.0469323
ENST00000260641.9	chr2:65466985-65492309	0.0470062
ENST00000621776.4	chr3:121215654-121217517	0.0471106
ENST00000374212.4	chr9:116018393-116019465	0.0471237
ENST00000368884.7	chr1:151234636-151236504	0.0471382
ENST00000334126.11	chr11:73849764-73850873	0.0471631
ENST00000610343.4	chr13:20638590-20641530	0.0472138
ENST00000399151.3	chr21:37619814-37620866	0.0473043
ENST00000577538.5	chr18:72493383-72601994	0.0473258
ENST00000532205.5	chr8:144770831-144772293	0.0473407
ENST00000613434.4	chr10:27422967-27425314	0.047352
ENST00000264276.10	chr2:202597998-202609152	0.0473742
ENST00000520381.5	chr8:68163533-68172161	0.047519
ENST00000370902.7	chr10:99196947-99197507	0.0475967
ENST00000614352.4	chr2:175324605-175346715	0.0476082
ENST00000558530.1	chr20:35236117-35238133	0.0476518
ENST00000584446.5	chr18:18945987-18975522	0.0476836
ENST00000313486.11	chr17:1437392-1461853	0.0478588
ENST00000369797.7	chr10:105199502-105200607	0.0478842
ENST00000254770.2	chr7:55459485-55469013	0.0478902
ENST00000615383.4	chr15:22835915-22851109	0.0479561
ENST00000345662.5	chr2:32339706-32362257	0.0479614
ENST00000493112.5	chr3:67451154-67559327	0.0480456
ENST00000264982.7	chr3:138244331-138251412	0.0480769
ENST00000370794.7	chr1:78178884-78181553	0.0481039
ENST00000254260.7	chr19:33512476-33517538	0.0482411
ENST00000532170.5	chr11:4123222-4127453	0.0482955
ENST00000300107.7	chr15:65445884-65447419	0.0483002
ENST00000397338.5	chr5:36211945-36227667	0.0484109
ENST00000578036.5	chr17:62817884-62820990	0.0484957
ENST00000376401.4	chr20:25999467-26000560	0.0485035
ENST00000321341.9	chr18:48444479-48458730	0.0485482
ENST00000413658.6	chr7:99672757-99677279	0.0486019
ENST00000569532.5	chr16:19049195-19051768	0.0486253
ENST00000431678.5	chr3:52712515-52713742	0.0486305
ENST00000511725.5	chr5:138994281-138994551	0.0487038
ENST00000396153.6	chr1:51121113-51210447	0.0487101
ENST00000566228.5	chr16:12155384-12162989	0.0487143
ENST00000505451.5	chr4:25315667-25317022	0.0487311
ENST00000482918.5	chr2:9616115-9624679	0.0487381
ENST00000300289.9	chr15:44046021-44053729	0.0488743
ENST00000554502.5	chr14:81209418-81244390	0.0488924
ENST00000517666.5	chr8:124346117-124348772	0.0489053
ENST00000264935.5	chr5:619104-624694	0.0489102
ENST00000357388.7	chr3:160129707-160132305	0.0489366
ENST00000537638.6	chr12:57891939-57892406	0.0490073
ENST00000511551.2	chr5:77666443-77684738	0.0490334
ENST00000356462.10	chr18:55912658-55919286	0.049167
ENST00000337907.7	chr1:8555122-8674745	0.0491742
ENST00000258886.12	chr15:78762873-78775776	0.0491747
ENST00000367505.6	chr6:146214350-146216113	0.0491866
ENST00000496972.6	chr2:25754341-25830190	0.0492176
ENST00000261745.8	chr12:112513481-112516545	0.0492337
ENST00000301764.11	chr11:61094250-61097546	0.0492623
ENST00000613122.4	chr18:77455224-77457988	0.0493346
ENST00000461122.5	chr20:34426276-34430666	0.0493499
ENST00000592503.5	chr19:32899122-32902278	0.0493789
ENST00000378654.8	chr13:48523074-48528692	0.0493829
ENST00000366935.7	chr1:217622590-217688231	0.0494398
ENST00000396908.8	chr19:36252919-36253257	0.0494928
ENST00000317096.8	chr3:183580540-183585848	0.0495524
ENST00000282058.10	chr18:43702432-43703330	0.0496541
ENST00000261023.7	chr2:187498055-187506315	0.0497292
ENST00000520509.5	chr8:95897294-95897786	0.0497587
ENST00000399262.6	chr10:64943206-64949206	0.0497644
ENST00000435907.5	chr10:125798030-125804435	0.0498523
ENST00000229922.6	chr6:17541203-17543374	0.0498864
ENST00000265351.11	chr6:43492208-43492952	0.0499672
ENST00000620157.4	chr11:118629482-118634015	0.0499805
ENST00000530173.5	chr17:45673718-45677105	0.049985
ENST00000292782.8	chr3:182665025-182681837	0.0499938

## Sheet: CircRNA_enriched_in_MeRIP
Chr_Start_End_Strand	logFC	P_Value	C4-2_input	C4-2_m6A
chr17_74003141_74006624_-	6.29083	1.6229e-05	0	0.459751
chr1_78097535_78099090_-	6.22718	2.37259e-05	0	0.143672
chr18_13666478_13682104_-	6.21732	2.46642e-05	0	0.172406
chr16_3900298_3901010_-	6.05481	4.90045e-05	0	0.373547
chr5_175716657_175723323_+	5.99827	6.47682e-05	0	0.25861
chr17_15619373_15620627_+	5.54273	0.000406633	0	0.229875
chr1_29068915_29070498_+	5.45187	0.000586578	0	0.114938
chrX_9859017_9866330_+	5.42597	0.000631007	0	0.172406
chr9_140622801_140657272_+	5.41303	0.000654246	0	0.201141
chr17_71231615_71233134_+	5.32415	0.000932419	0	0.0574688
chr8_71060508_71069475_-	5.16722	0.00157684	0	0.0287344
chr2_74273405_74307718_+	5.15295	0.00163318	0	0.0574688
chr9_33293678_33295425_+	5.15295	0.00163318	0	0.0574688
chr11_108559663_108594189_+	5.11032	0.00181164	0	0.143672
chr6_161455291_161471011_+	5.11032	0.00181164	0	0.143672
chr7_155499554_155538296_+	5.08205	0.00193871	0	0.201141
chr4_153332455_153391140_-	5.06796	0.00200476	0	0.229875
chr8_585668_590834_-	5.06796	0.00200476	0	0.229875
chr8_102564943_102589747_+	4.97472	0.00283777	0	0.0287344
chr14_75269259_75287840_+	4.90016	0.00334589	0	0.172406
chr9_130931331_130943078_-	4.90016	0.00334589	0	0.172406
chr9_140605419_140611634_+	4.88537	0.00345497	0	0.201141
chr3_188202380_188327632_+	4.75378	0.00525684	0	0.0287344
chr19_10274002_10288043_-	4.73799	0.00542516	0	0.0574688
chr8_68044186_68102994_+	4.73799	0.00542516	0	0.0574688
chr1_150933039_150934634_+	4.70658	0.00577278	0	0.114938
chr1_31532051_31532424_-	4.70658	0.00577278	0	0.114938
chr1_70758071_70790640_-	4.70658	0.00577278	0	0.114938
chr18_55836480_55839237_+	4.70658	0.00577278	0	0.114938
chr4_2701407_2717831_+	4.69096	0.00595213	0	0.143672
chr2_240944627_240961757_-	4.6754	0.0061352	0	0.172406
chr3_15045383_15084593_+	4.6754	0.0061352	0	0.172406
chr16_4311780_4312702_-	4.49454	0.0100641	0	0.0287344
chr17_27248706_27251320_-	4.49454	0.0100641	0	0.0287344
chr1_91382197_91406866_-	4.44478	0.0109681	0	0.114938
chr12_57910447_57910710_-	4.44478	0.0109681	0	0.114938
chr15_56207482_56209109_-	4.44478	0.0109681	0	0.114938
chr3_9406700_9413220_+	4.44478	0.0109681	0	0.114938
chr4_174169131_174169591_+	4.44478	0.0109681	0	0.114938
chr5_179136874_179143295_+	4.44478	0.0109681	0	0.114938
chr1_11130957_11142825_-	4.42836	0.01128	0	0.143672
chr13_77817194_77834727_-	4.42836	0.01128	0	0.143672
chr14_23532645_23538826_-	4.42836	0.01128	0	0.143672
chr22_38890026_38897285_-	4.42836	0.01128	0	0.143672
chr3_160131261_160137331_+	4.42836	0.01128	0	0.143672
chr5_131924379_131927726_+	4.42836	0.01128	0	0.143672
chr8_141828376_141931231_-	4.42836	0.01128	0	0.143672
chr9_99220661_99246915_+	4.42836	0.01128	0	0.143672
chr3_174814580_174974319_+	4.30754	8.62429e-07	0	0.775829
chr1_150655447_150655573_-	4.12831	0.0216181	0	0.114938
chr1_31896540_31898760_+	4.12831	0.0216181	0	0.114938
chr1_43748377_43748632_-	4.12831	0.0216181	0	0.114938
chr10_48930274_48943556_-	4.12831	0.0216181	0	0.114938
chr11_65380816_65380864_-	4.12831	0.0216181	0	0.114938
chr12_111951161_111957880_-	4.12831	0.0216181	0	0.114938
chr12_123818600_123832680_-	4.12831	0.0216181	0	0.114938
chr12_124815391_124841352_-	4.12831	0.0216181	0	0.114938
chr12_124904503_124979914_-	4.12831	0.0216181	0	0.114938
chr12_32458631_32459056_+	4.12831	0.0216181	0	0.114938
chr14_31392416_31425448_-	4.12831	0.0216181	0	0.114938
chr15_65540455_65563410_-	4.12831	0.0216181	0	0.114938
chr16_298243_313774_+	4.12831	0.0216181	0	0.114938
chr17_18193871_18196166_-	4.12831	0.0216181	0	0.114938
chr17_27492960_27494039_-	4.12831	0.0216181	0	0.114938
chr17_3741677_3743499_-	4.12831	0.0216181	0	0.114938
chr17_4575409_4575504_-	4.12831	0.0216181	0	0.114938
chr17_74625094_74625793_-	4.12831	0.0216181	0	0.114938
chr17_79486753_79487013_+	4.12831	0.0216181	0	0.114938
chr18_72342923_72601994_+	4.12831	0.0216181	0	0.114938
chr2_232995329_233001429_+	4.12831	0.0216181	0	0.114938
chr2_37426847_37428869_+	4.12831	0.0216181	0	0.114938
chr2_44436349_44445676_+	4.12831	0.0216181	0	0.114938
chr20_58562508_58608818_+	4.12831	0.0216181	0	0.114938
chr3_179096129_179109892_+	4.12831	0.0216181	0	0.114938
chr3_24432389_24434563_-	4.12831	0.0216181	0	0.114938
chr4_2659530_2692697_+	4.12831	0.0216181	0	0.114938
chr4_6288820_6290858_+	4.12831	0.0216181	0	0.114938
chr5_134509732_134589702_+	4.12831	0.0216181	0	0.114938
chr6_42749577_42797910_+	4.12831	0.0216181	0	0.114938
chr7_102038067_102047945_+	4.12831	0.0216181	0	0.114938
chr8_48192450_48203726_+	4.12831	0.0216181	0	0.114938
chr9_26842273_26842645_-	4.12831	0.0216181	0	0.114938
chr9_2782756_2827151_-	4.12831	0.0216181	0	0.114938
chr19_47421745_47425613_+	4.12616	0.000205269	0.0292186	0.143672
chr11_118656761_118657227_-	3.84956	0.000686424	0.0292186	0.201141
chr3_188326949_188327632_+	3.78993	0.000899893	0	0.114938
chr10_225934_295028_+	3.6822	0.00138281	0.0292186	0.114938
chr10_123842162_123848106_+	3.55283	0.000301678	0	0.229875
chr5_132227856_132232932_-	3.46576	2.24258e-05	0.0292186	0.25861
chr16_72984368_72994093_-	3.44757	0.00332279	0	0.143672
chrX_107083900_107097934_+	3.44757	0.00332279	0	0.143672
chr5_13911495_13931353_-	3.41831	0.00362224	0.0292186	0.201141
chr18_55833020_55839237_+	3.35034	0.00475965	0.0292186	0.0574688
chr8_81411729_81431189_+	3.34338	0.00485364	0	0.0862032
chr5_177053437_177059739_-	3.31855	0.00520292	0	0.143672
chr8_68005778_68007967_+	3.26897	0.00596436	0	0.25861
chr7_155530224_155538296_+	3.24388	2.04291e-05	0.0292186	0.229875
chr7_102962379_102963241_-	3.22678	0.00127814	0.0584371	0.316078
chr4_149356256_149358014_-	3.21643	0.00745723	0	0.0574688
chr1_42041215_42050989_-	3.21098	0.0075659	0.0292186	0.0574688
chr1_155447677_155491409_-	3.20346	0.00771661	0	0.0862032
chr4_110384057_110384800_+	3.17208	0.00837615	0.0292186	0.143672
chr6_4891947_4892613_+	3.16428	3.76886e-06	0.321404	2.41369
chr1_14099573_14109326_+	3.11599	6.06538e-05	0.0876557	0.804563
chr7_155511079_155538296_+	3.07637	0.0116466	0	0.0287344
chr2_32639837_32641231_+	3.06277	0.0120414	0	0.0574688
chr20_33302394_33303169_-	3.05738	0.00255248	0	0.344813
chr13_21619824_21620369_-	3.04919	0.0124467	0	0.0862032
chr13_25466781_25487229_-	3.04721	0.00264344	0.0584371	0.344813
chr14_102661275_102676199_+	3.00856	0.0137266	0	0.172406
chr14_45587231_45599993_-	2.97612	0.0148268	0.0292186	0.229875
chr7_138921751_138969320_+	2.96266	0.015303	0.0292186	0.25861
chr3_174814580_174951994_+	2.9551	0.00142619	0.0292186	0.229875
chr11_113933933_113935290_+	2.9302	0.000400038	0.0876557	0.775829
chr10_28872328_28884970_+	2.86312	0.0210306	0	0.114938
chr15_93543742_93552553_+	2.86078	0.00536139	0.0292186	0.344813
chr6_149691045_149700654_+	2.84349	0.0219611	0.0292186	0.143672
chr2_232320112_232320174_-	2.81551	0.00650577	0	0.201141
chr8_38205015_38205733_-	2.81522	0.0233554	0.0292186	0.201141
chr3_47651556_47680270_-	2.73368	0.00879151	0.0292186	0.114938
chr4_128995615_129003460_+	2.70572	0.00953486	0.0584371	0.172406
chr4_15613889_15646331_-	2.67794	0.0342583	0.0292186	0.0862032
chr1_14095613_14109326_+	2.67027	0.00143376	0.0584371	0.488485
chr5_177046079_177059739_-	2.65361	0.035952	0	0.143672
chr20_30370052_30385318_+	2.64816	0.0363451	0.0292186	0.143672
chr17_49340635_49346265_+	2.63878	0.0370176	0	0.172406
chr7_155457869_155473602_+	2.57956	0.0143899	0.0292186	0.201141
chr16_84773915_84779279_+	2.56084	0.0151313	0	0.25861
chr15_64791492_64792365_+	2.55521	0.000249035	0.292186	1.6666
chr3_195686054_195686957_-	2.52096	0.00191787	0.0584371	0.488485
chr12_133318005_133331719_-	2.49241	0.0541037	0	0.0287344
chr9_33986758_33989124_-	2.47661	0.0556526	0	0.0574688
chr4_153332455_153333681_-	2.47633	0.000326499	0.116874	1.49419
chr20_40161689_40179999_-	2.47462	0.00236686	0.0876557	0.459751
chr19_4405909_4409756_+	2.47116	0.0561984	0.0292186	0.0574688
chr15_76152219_76165909_+	2.4452	0.058833	0	0.114938
chr12_28603094_28637098_+	2.43975	0.0594039	0.0292186	0.114938
chr9_88200378_88248289_-	2.42413	0.061048	0.0292186	0.143672
chr15_101775287_101775782_-	2.41968	0.0231879	0.0584371	0.25861
chr7_90355881_90356126_+	2.40857	0.0627197	0.0292186	0.172406
chr9_2828675_2838517_-	2.40857	0.0627197	0.0292186	0.172406
chr9_17226201_17236586_+	2.4073	0.0239128	0.0584371	0.287344
chr21_47746291_47787054_+	2.37374	0.00791249	0.0292186	0.402282
chr11_77409532_77413540_-	2.36433	0.0283214	0	0.0862032
chr4_87967318_87968746_+	2.36001	0.00554298	0.0876557	0.344813
chr1_225140372_225211567_+	2.31253	0.0320313	0	0.201141
chr8_81411729_81412617_+	2.28445	0.00264996	0.0876557	0.574688
chr16_89371614_89383483_-	2.23317	0.0932988	0	0.0287344
chr20_45874752_45878183_-	2.23317	0.0932988	0	0.0287344
chr2_100623094_100625394_-	2.2091	0.0227325	0.0876557	0.373547
chr4_77651957_77663079_+	2.18341	0.100673	0	0.114938
chr2_236658998_236715975_+	2.17795	0.101513	0.0292186	0.114938
chr20_45874752_45875261_-	2.17795	0.101513	0.0292186	0.114938
chr14_31596991_31602881_-	2.16943	0.0473093	0	0.172406
chr9_79438548_79469124_-	2.16698	0.103196	0	0.143672
chr3_174814580_175042114_+	2.15926	0.0483716	0.0584371	0.172406
chr7_40027198_40102699_+	2.05245	0.0648231	0	0.0574688
chr22_42605657_42611347_-	2.05168	0.00640567	0.146093	0.373547
chr7_1588954_1588987_-	2.02519	0.0265698	0.0584371	0.402282
chr17_1264386_1268352_-	2.00474	0.0713015	0.0292186	0.143672
chr17_131559_177370_-	2.00474	0.0713015	0.0292186	0.143672
chr14_31416296_31425448_-	1.99566	0.0725799	0	0.172406
chr1_151060666_151090615_+	1.95767	0.0332039	0.0584371	0.316078
chr17_2297337_2298748_-	1.93439	0.0166489	0.116874	0.431016
chr11_74500671_74528759_+	1.90387	0.0562793	0	0.25861
chr1_14104913_14109326_+	1.90339	0.00634608	0.292186	0.517219
chr17_16004564_16005119_-	1.88959	0.0581702	0.0876557	0.25861
chr6_136709531_136710655_-	1.87422	0.0981294	0	0.0287344
chr1_61553821_61578015_+	1.86694	0.174787	0	0.114938
chr12_94761570_94772818_-	1.86694	0.174787	0	0.114938
chr14_92469763_92477416_-	1.86694	0.174787	0	0.114938
chr17_76799467_76800060_-	1.86694	0.174787	0	0.114938
chr2_111907621_111911481_+	1.86694	0.174787	0	0.114938
chr5_172509427_172509513_+	1.86694	0.174787	0	0.114938
chr19_23541232_23545527_-	1.86685	0.00740571	0.175311	0.833298
chr5_134113351_134113415_+	1.86148	0.175995	0.0292186	0.114938
chr8_61653818_61655656_+	1.83237	0.036656	0.0876557	0.344813
chr10_105199503_105200607_+	1.82428	0.107323	0.0292186	0.114938
chr3_174814580_174815081_+	1.81708	0.0146478	0.146093	0.660891
chr9_6420912_6434173_+	1.81587	0.0720642	0.0584371	0.114938
chr10_128768966_129055693_+	1.77039	0.0447757	0.0876557	0.25861
chr9_99220661_99233376_+	1.74573	0.0387388	0.146093	0.344813
chr1_155408118_155408859_-	1.71661	0.027083	0.0876557	0.402282
chr1_155408118_155429689_-	1.71562	0.0310498	0.146093	0.316078
chr22_50810449_50832564_+	1.64738	0.0442425	0.116874	0.488485
chr20_34054791_34057811_+	1.6394	0.0267742	0.116874	0.316078
chr3_171969050_171979873_+	1.6242	0.0482636	0.0584371	0.344813
chr6_16326625_16328701_-	1.61835	0.0159991	0.321404	0.71836
chr3_154801947_154890401_+	1.60301	0.117188	0	0.25861
chr8_81411729_81426243_+	1.60218	0.117408	0.0876557	0.229875
chr16_396148_397106_-	1.59046	0.16977	0	0.143672
chr7_91924203_91957214_+	1.5899	0.0951327	0.0292186	0.0862032
chr3_61186291_61441417_-	1.55759	0.0518001	0.146093	0.402282
chr9_35546427_35548532_+	1.54819	0.104089	0.0584371	0.172406
chr1_117944808_118009049_+	1.53242	0.0339501	0.175311	0.603423
chr21_22652898_22881376_+	1.50272	0.148614	0.0584371	0.0862032
chr2_165548731_165561615_-	1.48366	0.100045	0.0584371	0.201141
chr10_70719562_70720005_+	1.47811	0.0850639	0.0292186	0.402282
chr15_99250791_99251336_+	1.47575	0.0420808	0.175311	0.25861
chr12_81719556_81851645_-	1.47477	0.0255262	0.584371	1.63786
chr22_46493806_46505788_+	1.46494	0.158917	0.0292186	0.172406
chr17_1268153_1268352_-	1.44794	0.0742561	0.0292186	0.0862032
chr16_80718435_80719026_-	1.4423	0.0215271	0.81812	1.7528
chr7_158662546_158669382_+	1.40801	0.122081	0	0.114938
chr4_2701407_2702271_+	1.39817	0.146891	0.0292186	0.201141
chrX_9862398_9866330_+	1.39404	0.242429	0	0.0287344
chr7_102960056_102963241_-	1.36788	0.15573	0.0584371	0.25861
chr12_81719556_81762973_-	1.35266	0.0874502	0.116874	0.316078
chr18_55833020_55919286_+	1.34428	0.25899	0	0.114938
chr4_1902353_1932497_+	1.3392	0.260731	0.0292186	0.114938
chr12_76442980_76468019_-	1.33411	0.262484	0.0584371	0.114938
chr3_120469370_120469847_+	1.33411	0.262484	0.0584371	0.114938
chr14_38405439_38437793_+	1.31957	0.129594	0.0876557	0.25861
chr21_17205667_17214859_+	1.30781	0.150714	0.116874	0.316078
chr7_155465561_155473602_+	1.29939	0.12176	0.0876557	0.287344
chr8_102555469_102571040_+	1.2903	0.113391	0.116874	0.287344
chr12_122825300_122826244_-	1.28851	0.224062	0	0.143672
chr3_157839892_157841780_+	1.28669	0.0919797	0.175311	0.25861
chr18_54426096_54448887_+	1.28428	0.143608	0.0292186	0.0862032
chr1_1158624_1164326_-	1.28214	0.189665	0.0292186	0.114938
chr7_40027198_40027857_+	1.28214	0.189665	0.0292186	0.114938
chr19_13039156_13039661_-	1.26893	0.23101	0.0292186	0.172406
chr3_155611307_155655670_+	1.26417	0.232731	0.0584371	0.172406
chr1_31465237_31479949_-	1.25864	0.171387	0.0584371	0.143672
chr12_53410257_53416411_+	1.24163	0.203832	0.116874	0.172406
chr8_142264088_142264728_-	1.22115	0.184369	0.146093	0.201141
chr1_21231376_21268823_-	1.21913	0.211979	0.0876557	0.229875
chr8_98698896_98703416_+	1.15557	0.174903	0.0584371	0.143672
chr1_59787208_59844509_+	1.12832	0.256155	0	0.0862032
chrX_76937012_76940498_-	1.10964	0.263963	0.0292186	0.114938
chr19_47421745_47440665_+	1.10831	0.178743	0.0584371	0.316078
chr14_75513079_75516421_-	1.0967	0.197699	0.0876557	0.287344
chr5_176618885_176639196_+	1.05973	0.328079	0.0292186	0.143672
chr9_5968019_5988545_-	1.05724	0.147955	0.0584371	0.201141
chr11_65268074_65268121_+	1.05497	0.330195	0.0584371	0.143672
chr20_47570093_47580435_+	1.04417	0.334978	0.0292186	0.172406
chr2_174819601_174820960_-	1.03941	0.337122	0.0584371	0.172406
chr21_47768926_47769734_+	1.02738	0.215709	0.175311	0.229875
chr17_27248706_27254081_-	1.02273	0.40643	0.0292186	0.114938
chr3_169835014_169847340_-	1.02273	0.40643	0.0292186	0.114938
chr5_147774277_147796767_+	1.02273	0.40643	0.0292186	0.114938
chr6_170033043_170052104_-	1.02273	0.40643	0.0292186	0.114938
chr19_3660964_3661999_-	1.01764	0.408644	0.0584371	0.114938
chr19_5604594_5616497_-	1.01764	0.408644	0.0584371	0.114938
chr8_54891585_54923052_-	1.00952	0.259625	0.0584371	0.143672
chr2_215632206_215661841_-	0.962173	0.308125	0.0584371	0.143672
chr1_247319708_247323115_-	0.958423	0.163077	0.233749	0.890767
chr14_32559708_32563592_+	0.947041	0.146504	0.40906	0.804563
chr10_112723883_112745523_+	0.944865	0.350971	0.0292186	0.0574688
chr10_61898722_62226071_-	0.94019	0.319112	0.116874	0.172406
chr7_11078387_11091407_+	0.937967	0.247662	0.116874	0.316078
chr4_77659914_77663079_+	0.934379	0.356204	0	0.0862032
chr5_10213603_10227759_-	0.930917	0.323798	0.0876557	0.201141
chr10_105767935_105778666_+	0.925436	0.360725	0.0584371	0.0862032
chr14_37716308_37739730_+	0.899029	0.247991	0.233749	0.344813
chr7_40027198_40041630_+	0.891826	0.203109	0.262967	0.402282
chr6_18236683_18258636_-	0.881809	0.191093	0.292186	0.833298
chr3_61186291_61428077_-	0.872498	0.335706	0.0292186	0.143672
chr12_81719556_81929290_-	0.842627	0.352237	0.0584371	0.201141
chr8_131164982_131193126_-	0.827046	0.326494	0.146093	0.201141
chr4_95494502_95507595_+	0.818306	0.462736	0	0.114938
chr16_72991326_72994093_-	0.812806	0.36922	0.0876557	0.25861
chr12_110922883_110925748_+	0.808791	0.467753	0.0584371	0.114938
chr20_34317234_34320057_-	0.79899	0.404972	0.0876557	0.114938
chr1_8716032_8716500_-	0.78064	0.321011	0.0292186	0.25861
chr1_117944808_117948267_+	0.771608	0.262259	0.467497	0.603423
chr1_78097535_78107340_-	0.771043	0.34882	0.0876557	0.229875
chr6_47251674_47254331_-	0.767691	0.3042	0.0876557	0.459751
chr4_128995615_128999117_+	0.763224	0.315116	0.233749	0.287344
chr14_102551233_102551322_-	0.757243	0.357447	0.20453	0.229875
chr6_108984658_108986092_+	0.74584	0.335449	0.116874	0.229875
chr18_55983214_56010335_+	0.741864	0.221962	1.43171	2.72977
chr12_46319925_46322642_-	0.723131	0.485441	0.0292186	0.0574688
chr14_93760204_93762503_-	0.711864	0.492045	0	0.0862032
chr2_159992705_160007067_+	0.691719	0.503987	0.0292186	0.114938
chr1_151400299_151414681_-	0.687244	0.506668	0.0584371	0.114938
chr10_12123471_12133683_+	0.66501	0.520007	0	0.172406
chr5_134076753_134079742_+	0.662656	0.521487	0.116874	0.143672
chr15_41648237_41669502_+	0.66053	0.471479	0.146093	0.229875
chr4_37633007_37640126_-	0.629438	0.403338	0.175311	0.402282
chr7_139415731_139416814_-	0.600969	0.379892	0.525934	0.632157
chr1_117944808_117984947_+	0.592212	0.335842	0.876557	1.69533
chr12_123983091_123984083_-	0.564088	0.563106	0.0584371	0.201141
chr12_95602619_95605043_-	0.558078	0.505238	0.0292186	0.201141
chr1_117944808_117957453_+	0.531644	0.408788	0.701246	1.20685
chr8_102555469_102586052_+	0.529755	0.570126	0.0292186	0.172406
chr3_40502898_40503739_+	0.52176	0.575843	0.0876557	0.172406
chr10_112356156_112358048_+	0.518936	0.535138	0.0584371	0.287344
chr16_67644727_67650781_+	0.501834	0.663243	0	0.114938
chr6_76412361_76412788_+	0.497082	0.666084	0.0292186	0.114938
chr6_82923944_82930430_-	0.487548	0.671795	0.0876557	0.114938
chr1_41536267_41541123_-	0.482201	0.547871	0.175311	0.229875
chr5_113740135_113740553_+	0.455527	0.529878	0.321404	0.488485
chr7_26232115_26237352_-	0.435631	0.626863	0.146093	0.25861
chr14_102551212_102551322_-	0.429923	0.685994	0.0292186	0.114938
chr14_39648295_39648666_+	0.421279	0.587041	0.262967	0.287344
chr4_187627717_187630999_-	0.42117	0.618655	0.0876557	0.201141
chr14_66028055_66028484_+	0.397305	0.676985	0	0.0574688
chr22_21288067_21288532_+	0.394786	0.632736	0.175311	0.201141
chr1_31465237_31468067_-	0.374364	0.694285	0.0584371	0.0862032
chr2_72945232_72960247_-	0.374364	0.694285	0.0584371	0.0862032
chr14_97299804_97327072_+	0.370502	0.615746	0.233749	0.344813
chr1_35643590_35653691_-	0.342042	0.708143	0.0584371	0.114938
chr11_65268030_65268121_+	0.309179	0.624459	0.934994	1.20685
chr4_1902353_1936989_+	0.273642	0.720464	0.146093	0.172406
chr15_59204762_59209198_-	0.2523	0.718659	0.40906	0.431016
chr3_138289160_138290198_-	0.221732	0.752358	0.20453	0.373547
chr18_55983214_56001124_+	0.193112	0.830229	0	0.0574688
chr8_98673300_98703416_+	0.171579	0.86072	0.0292186	0.0574688
chr3_149563798_149589941_+	0.159836	0.86994	0	0.0862032
chr1_171492360_171502100_+	0.155844	0.873083	0.0292186	0.0862032
chr8_141889570_141900868_-	0.151849	0.876232	0.0584371	0.0862032
chr12_32751431_32764217_+	0.132173	0.891745	0.0876557	0.114938
chr3_171965323_171969331_+	0.12678	0.857911	0.20453	0.25861
chr2_24777258_24807429_+	0.104495	0.923396	0.0876557	0.114938
chr18_56008270_56010335_+	-0.0213962	0.976867	0.146093	0.373547
chrX_139865340_139866824_+	-0.0785099	0.892831	16.3624	16.4073
chr14_31596991_31638674_-	-0.1358	0.836708	0.0584371	0.114938
chr10_128768966_128926028_+	-0.143021	0.830632	0.350623	0.373547
chr12_81688614_81762973_-	-0.144742	0.82698	0.701246	0.833298
chr17_36517594_36523933_+	-0.146051	0.884932	0.0876557	0.143672
chr14_31404369_31425448_-	-0.149609	0.888059	0	0.0574688
chr1_225140372_225195246_+	-0.167126	0.875598	0	0.0862032
chr6_47494364_47522502_+	-0.192973	0.857263	0.0584371	0.114938
chr9_110062422_110087285_+	-0.1972	0.85427	0.0876557	0.114938
chr6_144858718_144878447_+	-0.225457	0.808894	0.0292186	0.0574688
chr5_78734833_78752841_-	-0.246528	0.74945	0.146093	0.25861
chr5_49694941_49707217_-	-0.279711	0.7652	0.0876557	0.143672
chr14_102551215_102551326_-	-0.283326	0.762313	0.116874	0.143672
chr2_64778577_64780543_+	-0.314145	0.722873	0.0292186	0.0574688
chr12_81719556_81934265_-	-0.321169	0.742992	0.0584371	0.0862032
chr21_11038728_11058323_-	-0.390002	0.563382	0.350623	0.373547
chr15_30053342_30092905_-	-0.442995	0.630626	0.0876557	0.143672
chr9_96233423_96261168_+	-0.476004	0.576833	0.175311	0.229875
chr7_24659671_24708279_+	-0.511678	0.513283	0.0876557	0.114938
chr10_103427643_103436193_-	-0.525888	0.584786	0.0876557	0.114938
chr10_91511103_91522592_+	-0.534637	0.482131	0.321404	0.373547
chr3_169840379_169847340_-	-0.611655	0.501092	0.146093	0.172406
chr11_125459868_125483072_+	-0.674309	0.420942	0.146093	0.201141
chr4_106155054_106158508_+	-0.689173	0.466921	0.0876557	0.114938
chr1_205585606_205593019_-	-0.815704	0.246643	0.175311	0.25861
chr15_32819014_32825569_-	-0.838747	0.400524	0.0584371	0.114938
chr11_9459301_9463744_+	-0.993889	0.200363	0.0292186	0.114938
chr4_38091553_38104778_+	-1.01385	0.341477	0.0292186	0.0574688
chr20_39721112_39729993_+	-1.15215	0.23438	0.0876557	0.114938
chr8_22899554_22900756_-	-1.36225	0.186107	0.0292186	0.0574688
chr7_24659671_24690331_+	-1.38422	0.179133	0.0584371	0.0862032
chr9_79244108_79259828_-	-1.38422	0.179133	0.0584371	0.0862032
chr16_4516154_4519466_-	-1.40656	0.137746	0.0876557	0.114938
chr18_46858234_46906128_-	-1.53464	0.179267	0	0.0287344
chr21_27394262_27394312_-	-1.53464	0.179267	0	0.0287344
chr9_77631184_77632364_-	-1.93888	0.150316	0	0.0287344
chr2_45773871_45780869_-	-2.18845	0.0954513	0	0.0287344
chr6_52935855_52941341_+	-2.18845	0.0954513	0	0.0287344
chr15_25650608_25660989_-	-2.4009	0.0614917	0	0.0287344
